# Supplementary material for: 2,2′-(Disulfanedi­yl)dianilinium dichloride dihydrate
Source: Acta Crystallogr Sect E Struct Rep Online. 2013 Jun 12;69(Pt 7):o1078–9. doi: 10.1107/S1600536813015742 (PMC3770359; doi:10.1107/S1600536813015742)
Supplement: Supplementary file 1 [file e-69-o1078-sup1.cif]

##############################################################################
#                                                                            #
# This CIF contains the data in a paper accepted for publication in          #
# Acta Crystallographica Section E. It conforms to the requirements of       #
# Notes for Authors for Acta Crystallographica Section E, and has been       #
# peer reviewed under the auspices of the IUCr Commission on Journals.       #
#                                                                            #
# Full details of the Crystallographic Information File format               #
# are given in the paper "The Crystallographic Information File (CIF):       #
# a New Standard Archive File for Crystallography" by S. R. Hall, F. H.      #
# Allen and I. D. Brown [Acta Cryst. (1991), A47, 655-685].                  #
#                                                                            #
# The current version of the core CIF dictionary is obtainable from          #
# ftp://ftp.iucr.org/pub/cif_core.dic.                                       #
#                                                                            #
# Software is freely available for graphical display of the structure(s)     #
# in this CIF. For information consult the CIF software page                 #
# http://www.iucr.org/resources/cif/software.                                #
#                                                                            #
# This file may be used for bona fide research purposes within the           #
# scientific community so long as proper attribution is given to the journal # 
# article from which it was obtained.                                        #
#                                                                            #
##############################################################################
data_global
_audit_creation_method     'WinGX routine CIF_UPDATE'
_audit_conform_dict_name     cif_core.dic
_audit_conform_dict_version     2.3
_journal_date_recd_electronic     2013-06-05
_journal_date_accepted     2013-06-05
_journal_name_full     'Acta Crystallographica, Section E'
_journal_year     2013
_journal_volume     69
_journal_issue      7
_journal_page_first     o1078
_journal_page_last     o1079
_journal_paper_category     QO
_journal_paper_doi     10.1107/S1600536813015742
_journal_coeditor_code     HB7089
_publ_contact_author_name     'Sofiane, Bouacida '
_publ_contact_author_address
;
Unit\'e de recherche de CHimie de l'Environnement
et Mol\'eculaire Structurale,
CHEMS, Universit\'e Mentouri-Constantine
25000 Algeria.
;
_publ_contact_author_email     bouacida_sofiane@yahoo.fr
_publ_contact_author_fax     '00 (213) 31 81 88 16'
_publ_contact_author_phone     '00 (213) 774 45 27 14'
_publ_section_title
;
2,2'-(Disulfanediyl)dianilinium dichloride dihydrate
;
loop_
    _publ_author_name
    _publ_author_footnote
    _publ_author_address
    'Hasna Bouchareb'
;
;
;
Unit\'e de Recherche de Chimie de l'Environnement et Mol\'eculaire Structurale,
CHEMS, Universit\'e Mentouri-Constantine
25000 Algeria
;
    'Mhamed Boudraa'
;
;
;
Unit\'e de Recherche de Chimie de l'Environnement et Mol\'eculaire Structurale,
CHEMS, Universit\'e Mentouri-Constantine
25000 Algeria
;
    'Sofiane Bouacida' .
;
Unit\'e de Recherche de Chimie de l'Environnement et Mol\'eculaire Structurale,
CHEMS, Universit\'e Mentouri-Constantine
25000 Algeria
D\'epartement Sciences de la Mati\`ere,
Facult\'e des Sciences Exactes et Sciences de la Nature et de la Vie,
Universit\'e Oum El Bouaghi,
Algeria
;
    'Hocin Merazig'
;
;
;
Unit\'e de Recherche de Chimie de l'Environnement et Mol\'eculaire Structurale,
CHEMS, Universit\'e Mentouri-Constantine
25000 Algeria
;
data_I
_chemical_name_systematic
;
2,2'-(Disulfanediyl)dianilinium dichloride dihydrate
;
_chemical_formula_moiety     'C12 H14 N2 S2 2+, 2(Cl -), 2(H2 O)'
_chemical_formula_sum     'C12 H18 Cl2 N2 O2 S2'
_chemical_formula_iupac     'C12 H14 N2 S2 2+, 2Cl -, 2H2 O'
_chemical_formula_weight     357.32
_symmetry_cell_setting     orthorhombic
_symmetry_space_group_name_H-M     'P n a 21'
_symmetry_space_group_name_Hall     'P 2c -2n'
loop_
    _space_group_symop_operation_xyz
    'x, y, z'
    '-x, -y, z+1/2'
    '-x+1/2, y+1/2, z+1/2'
    'x+1/2, -y+1/2, z'
_cell_length_a     17.826(7)
_cell_length_b     13.358(5)
_cell_length_c     7.120(3)
_cell_angle_alpha     90
_cell_angle_beta     90
_cell_angle_gamma     90
_cell_volume     1695.4(12)
_cell_formula_units_Z     4
_cell_measurement_reflns_used     2698
_cell_measurement_theta_min     2.29
_cell_measurement_theta_max     28.5
_cell_measurement_temperature     150(2)
_exptl_crystal_description     Prism
_exptl_crystal_colour     colourless
_exptl_crystal_size_max     0.16
_exptl_crystal_size_mid     0.13
_exptl_crystal_size_min     0.11
_exptl_crystal_density_diffrn     1.4
_exptl_crystal_density_method     'not measured'
_exptl_crystal_F_000     744
_exptl_absorpt_coefficient_mu     0.631
_exptl_absorpt_correction_type     none
_exptl_special_details     ?
_diffrn_ambient_temperature     150(2)
_diffrn_radiation_type     'MoK\a'
_diffrn_radiation_wavelength     0.71073
_diffrn_radiation_source     'sealed tube'
_diffrn_radiation_monochromator     'graphite'
_diffrn_measurement_device_type     'Bruker APEXII CCD'
_diffrn_measurement_method     '\f and \w scans'
_diffrn_reflns_number     10760
_diffrn_reflns_av_R_equivalents     0.097
_diffrn_reflns_theta_min     2.75
_diffrn_reflns_theta_max     28.79
_diffrn_reflns_theta_full     25.00
_diffrn_measured_fraction_theta_max     0.927
_diffrn_measured_fraction_theta_full     0.951
_diffrn_reflns_limit_h_min     -24
_diffrn_reflns_limit_h_max     23
_diffrn_reflns_limit_k_min     -18
_diffrn_reflns_limit_k_max     18
_diffrn_reflns_limit_l_min     -9
_diffrn_reflns_limit_l_max     8
_refine_special_details
;
Refinement of <i>F</i>^2^ against ALL reflections. The weighted <i>R</i>-factor
<i>wR</i> and goodness of fit <i>S</i> are based on <i>F</i>^2^, conventional
<i>R</i>-factors <i>R</i> are based on <i>F</i>, with <i>F</i> set to zero for
negative <i>F</i>^2^. The threshold expression of <i>F</i>^2^ >
\s(<i>F</i>^2^) is used only for calculating <i>R</i>-factors(gt) <i>etc</i>.
and is not relevant to the choice of reflections for refinement.
<i>R</i>-factors based on <i>F</i>^2^ are statistically about twice as large
as those based on <i>F</i>, and <i>R</i>- factors based on ALL data will be
even larger.
;
_reflns_number_total     3584
_reflns_number_gt     2409
_reflns_threshold_expression     I>2\s(I)
_refine_ls_structure_factor_coef     Fsqd
_refine_ls_matrix_type     full
_refine_ls_R_factor_all     0.1109
_refine_ls_R_factor_gt     0.063
_refine_ls_wR_factor_gt     0.1183
_refine_ls_wR_factor_ref     0.1336
_refine_ls_goodness_of_fit_ref     1.046
_refine_ls_restrained_S_all     1.045
_refine_ls_number_reflns     3584
_refine_ls_number_parameters     195
_refine_ls_number_restraints     6
_refine_ls_hydrogen_treatment     mixed
_refine_ls_weighting_scheme     calc
_refine_ls_weighting_details
                 'calc w=1/[\s^2^(Fo^2^)+(0.0595P)^2^] where P=(Fo^2^+2Fc^2^)/3'
_atom_sites_solution_hydrogens     geom
_atom_sites_solution_primary     direct
_atom_sites_solution_secondary     difmap
_refine_ls_shift/su_max     0
_refine_ls_shift/su_mean     0
_refine_diff_density_max     0.577
_refine_diff_density_min     -0.471
_refine_ls_extinction_method     none
_refine_ls_abs_structure_details     'Flack (1983), 1369 Friedel pairs'
_refine_ls_abs_structure_Flack     -0.12(12)
loop_
    _atom_type_symbol
    _atom_type_description
    _atom_type_scat_dispersion_real
    _atom_type_scat_dispersion_imag
    _atom_type_scat_source
    C C 0.0033 0.0016 'International Tables Vol C Tables 4.2.6.8 and 6.1.1.4'
    H H 0 0 'International Tables Vol C Tables 4.2.6.8 and 6.1.1.4'
    N N 0.0061 0.0033 'International Tables Vol C Tables 4.2.6.8 and 6.1.1.4'
    O O 0.0106 0.006 'International Tables Vol C Tables 4.2.6.8 and 6.1.1.4'
    S S 0.1246 0.1234 'International Tables Vol C Tables 4.2.6.8 and 6.1.1.4'
    Cl Cl 0.1484 0.1585 'International Tables Vol C Tables 4.2.6.8 and 6.1.1.4'
_computing_data_collection     'APEX2 (Bruker, 2011)'
_computing_cell_refinement     'SAINT (Bruker, 2011)'
_computing_data_reduction     'SAINT (Bruker, 2011)'
_computing_structure_solution     'SIR2002 (Burla <i>et al.</i>, 2005)'
_computing_structure_refinement     'SHELXL97 (Sheldrick, 2008)'
_computing_molecular_graphics
 'ORTEP-3 for Windows (Farrugia, 2012) and DIAMOND (Brandenburg & Berndt, 2001)'
_computing_publication_material     'WinGX (Farrugia, 2012)'
loop_
    _atom_site_type_symbol
    _atom_site_label
    _atom_site_fract_x
    _atom_site_fract_y
    _atom_site_fract_z
    _atom_site_U_iso_or_equiv
    _atom_site_adp_type
    _atom_site_calc_flag
    _atom_site_refinement_flags
    _atom_site_occupancy
    _atom_site_symmetry_multiplicity
    _atom_site_disorder_assembly
    _atom_site_disorder_group
    Cl Cl2 0.98060(6) 0.10914(8) 1.19390(17) 0.0269(3) Uani d . 1 1 . .
    S S1 0.86675(9) -0.10667(11) 1.3286(2) 0.0412(4) Uani d . 1 1 . .
    Cl Cl1 0.99242(8) 0.36455(10) 0.7389(2) 0.0411(4) Uani d . 1 1 . .
    S S2 0.85864(8) -0.15845(11) 1.0567(2) 0.0395(4) Uani d . 1 1 . .
    O O2W 0.9096(2) 0.1819(3) 1.5764(6) 0.0381(10) Uani d D 1 1 . .
    H H3W 0.935(3) 0.233(3) 1.609(9) 0.057 Uiso d D 1 1 . .
    H H4W 0.937(3) 0.150(4) 1.497(7) 0.057 Uiso d D 1 1 . .
    N N2 0.8933(2) 0.0331(3) 0.8354(6) 0.0267(9) Uani d . 1 1 . .
    H H2A 0.8991 0.0831 0.7542 0.04 Uiso calc R 1 1 . .
    H H2B 0.9208 -0.019 0.7989 0.04 Uiso calc R 1 1 . .
    H H2C 0.9082 0.0528 0.9489 0.04 Uiso calc R 1 1 . .
    C C21 0.7911(3) -0.0781(4) 0.9473(8) 0.0286(12) Uani d . 1 1 . .
    O O1W 1.0599(3) 0.4223(3) 1.3483(6) 0.0534(12) Uani d D 1 1 . .
    H H1W 1.043(4) 0.476(3) 1.302(9) 0.08 Uiso d D 1 1 . .
    H H2W 1.039(4) 0.406(4) 1.453(6) 0.08 Uiso d D 1 1 . .
    N N1 0.9146(2) -0.2839(3) 1.5749(6) 0.0282(10) Uani d . 1 1 . .
    H H1A 0.9242 -0.3284 1.6647 0.042 Uiso calc R 1 1 . .
    H H1B 0.9388 -0.2271 1.5996 0.042 Uiso calc R 1 1 . .
    H H1C 0.9298 -0.3079 1.4647 0.042 Uiso calc R 1 1 . .
    C C26 0.8140(2) 0.0039(3) 0.8427(7) 0.0218(10) Uani d . 1 1 . .
    C C14 0.7102(3) -0.3103(4) 1.6647(8) 0.0317(12) Uani d . 1 1 . .
    H H14 0.6782 -0.3509 1.7342 0.038 Uiso calc R 1 1 . .
    C C12 0.7275(3) -0.1730(4) 1.4523(8) 0.0332(13) Uani d . 1 1 . .
    H H12 0.7073 -0.1212 1.3811 0.04 Uiso calc R 1 1 . .
    C C25 0.7627(3) 0.0625(3) 0.7478(8) 0.0272(11) Uani d . 1 1 . .
    H H25 0.7787 0.1168 0.6768 0.033 Uiso calc R 1 1 . .
    C C15 0.7858(3) -0.3249(3) 1.6726(7) 0.0268(11) Uani d . 1 1 . .
    H H15 0.8055 -0.3753 1.7482 0.032 Uiso calc R 1 1 . .
    C C11 0.8050(3) -0.1876(3) 1.4566(7) 0.0255(11) Uani d . 1 1 . .
    C C23 0.6638(3) -0.0391(4) 0.8641(8) 0.0395(14) Uani d . 1 1 . .
    H H23 0.6128 -0.0526 0.8741 0.047 Uiso calc R 1 1 . .
    C C24 0.6876(3) 0.0396(4) 0.7590(8) 0.0345(12) Uani d . 1 1 . .
    H H24 0.6528 0.0784 0.6943 0.041 Uiso calc R 1 1 . .
    C C16 0.8335(3) -0.2645(3) 1.5676(7) 0.0237(10) Uani d . 1 1 . .
    C C13 0.6811(3) -0.2350(4) 1.5534(8) 0.0381(13) Uani d . 1 1 . .
    H H13 0.6294 -0.2262 1.5468 0.046 Uiso calc R 1 1 . .
    C C22 0.7156(3) -0.1002(4) 0.9572(8) 0.0354(13) Uani d . 1 1 . .
    H H22 0.6992 -0.1554 1.0255 0.043 Uiso calc R 1 1 . .
loop_
    _atom_site_aniso_label
    _atom_site_aniso_U_11
    _atom_site_aniso_U_22
    _atom_site_aniso_U_33
    _atom_site_aniso_U_12
    _atom_site_aniso_U_13
    _atom_site_aniso_U_23
    Cl2 0.0198(5) 0.0332(6) 0.0276(7) -0.0025(5) -0.0034(6) 0.0026(5)
    S1 0.0445(9) 0.0428(7) 0.0364(8) -0.0186(7) -0.0119(8) 0.0133(6)
    Cl1 0.0422(8) 0.0424(7) 0.0388(9) -0.0023(5) -0.0125(7) 0.0027(6)
    S2 0.0429(8) 0.0445(7) 0.0310(8) 0.0133(6) 0.0111(8) 0.0111(6)
    O2W 0.040(2) 0.043(2) 0.031(3) -0.0078(17) -0.002(2) 0.0002(18)
    N2 0.029(2) 0.030(2) 0.021(2) 0.0051(16) -0.001(2) -0.0027(17)
    C21 0.034(3) 0.032(3) 0.019(3) 0.001(2) 0.004(3) -0.007(2)
    O1W 0.072(3) 0.051(3) 0.038(3) 0.019(2) 0.003(3) -0.003(2)
    N1 0.030(2) 0.030(2) 0.025(3) -0.0031(17) 0.000(2) -0.0016(18)
    C26 0.022(2) 0.028(2) 0.015(3) 0.0005(18) 0.003(2) -0.0089(19)
    C14 0.028(3) 0.044(3) 0.023(3) -0.007(2) 0.002(3) -0.004(2)
    C12 0.038(3) 0.035(3) 0.027(3) 0.004(2) -0.002(3) -0.006(2)
    C25 0.030(3) 0.030(2) 0.021(3) 0.005(2) -0.003(3) -0.006(2)
    C15 0.033(3) 0.026(2) 0.021(3) -0.0076(19) 0.000(3) -0.0043(19)
    C11 0.030(3) 0.028(2) 0.019(3) -0.008(2) 0.002(2) -0.006(2)
    C23 0.026(3) 0.062(4) 0.030(4) -0.006(3) 0.002(3) -0.015(3)
    C24 0.027(3) 0.046(3) 0.030(3) 0.005(2) -0.008(3) -0.008(2)
    C16 0.024(2) 0.027(2) 0.020(3) -0.0046(18) 0.001(2) -0.010(2)
    C13 0.024(3) 0.052(3) 0.038(4) 0.000(2) 0.009(3) -0.017(3)
    C22 0.030(3) 0.049(3) 0.028(3) -0.008(3) 0.005(3) -0.003(2)
_geom_special_details
;
All e.s.d.'s (except the e.s.d. in the dihedral angle between two l.s. planes)
are estimated using the full covariance matrix. The cell e.s.d.'s are taken
into account individually in the estimation of e.s.d.'s in distances, angles
and torsion angles; correlations between e.s.d.'s in cell parameters are only
used when they are defined by crystal symmetry. An approximate (isotropic)
treatment of cell e.s.d.'s is used for estimating e.s.d.'s involving l.s.
planes.
;
loop_
    _geom_bond_atom_site_label_1
    _geom_bond_atom_site_label_2
    _geom_bond_site_symmetry_2
    _geom_bond_distance
    _geom_bond_publ_flag
    S1 C11 . 1.792(5) ?
    S1 S2 . 2.061(2) ?
    S2 C21 . 1.791(5) ?
    O2W H3W . 0.86(2) ?
    O2W H4W . 0.86(2) ?
    N2 C26 . 1.468(6) ?
    N2 H2A . 0.89 ?
    N2 H2B . 0.89 ?
    N2 H2C . 0.89 ?
    C21 C22 . 1.380(7) ?
    C21 C26 . 1.386(7) ?
    O1W H1W . 0.852(19) ?
    O1W H2W . 0.858(19) ?
    N1 C16 . 1.469(6) ?
    N1 H1A . 0.89 ?
    N1 H1B . 0.89 ?
    N1 H1C . 0.89 ?
    C26 C25 . 1.380(7) ?
    C14 C15 . 1.364(6) ?
    C14 C13 . 1.380(8) ?
    C14 H14 . 0.93 ?
    C12 C13 . 1.375(8) ?
    C12 C11 . 1.396(7) ?
    C12 H12 . 0.93 ?
    C25 C24 . 1.375(7) ?
    C25 H25 . 0.93 ?
    C15 C16 . 1.391(7) ?
    C15 H15 . 0.93 ?
    C11 C16 . 1.391(7) ?
    C23 C24 . 1.358(8) ?
    C23 C22 . 1.399(8) ?
    C23 H23 . 0.93 ?
    C24 H24 . 0.93 ?
    C13 H13 . 0.93 ?
    C22 H22 . 0.93 ?
loop_
    _geom_angle_atom_site_label_1
    _geom_angle_atom_site_label_2
    _geom_angle_atom_site_label_3
    _geom_angle_site_symmetry_1
    _geom_angle_site_symmetry_3
    _geom_angle
    _geom_angle_publ_flag
    C11 S1 S2 . . 103.43(17) ?
    C21 S2 S1 . . 104.74(18) ?
    H3W O2W H4W . . 106(6) ?
    C26 N2 H2A . . 109.5 ?
    C26 N2 H2B . . 109.5 ?
    H2A N2 H2B . . 109.5 ?
    C26 N2 H2C . . 109.5 ?
    H2A N2 H2C . . 109.5 ?
    H2B N2 H2C . . 109.5 ?
    C22 C21 C26 . . 118.9(5) ?
    C22 C21 S2 . . 120.3(4) ?
    C26 C21 S2 . . 120.6(4) ?
    H1W O1W H2W . . 114(3) ?
    C16 N1 H1A . . 109.5 ?
    C16 N1 H1B . . 109.5 ?
    H1A N1 H1B . . 109.5 ?
    C16 N1 H1C . . 109.5 ?
    H1A N1 H1C . . 109.5 ?
    H1B N1 H1C . . 109.5 ?
    C25 C26 C21 . . 121.0(4) ?
    C25 C26 N2 . . 118.1(4) ?
    C21 C26 N2 . . 120.8(4) ?
    C15 C14 C13 . . 120.0(5) ?
    C15 C14 H14 . . 120 ?
    C13 C14 H14 . . 120 ?
    C13 C12 C11 . . 120.0(5) ?
    C13 C12 H12 . . 120 ?
    C11 C12 H12 . . 120 ?
    C24 C25 C26 . . 119.4(5) ?
    C24 C25 H25 . . 120.3 ?
    C26 C25 H25 . . 120.3 ?
    C14 C15 C16 . . 119.9(5) ?
    C14 C15 H15 . . 120 ?
    C16 C15 H15 . . 120 ?
    C16 C11 C12 . . 118.5(4) ?
    C16 C11 S1 . . 120.7(4) ?
    C12 C11 S1 . . 120.8(4) ?
    C24 C23 C22 . . 120.4(5) ?
    C24 C23 H23 . . 119.8 ?
    C22 C23 H23 . . 119.8 ?
    C23 C24 C25 . . 120.5(5) ?
    C23 C24 H24 . . 119.7 ?
    C25 C24 H24 . . 119.7 ?
    C15 C16 C11 . . 120.7(4) ?
    C15 C16 N1 . . 118.7(4) ?
    C11 C16 N1 . . 120.6(4) ?
    C12 C13 C14 . . 120.9(5) ?
    C12 C13 H13 . . 119.5 ?
    C14 C13 H13 . . 119.5 ?
    C21 C22 C23 . . 119.6(5) ?
    C21 C22 H22 . . 120.2 ?
    C23 C22 H22 . . 120.2 ?
loop_
    _geom_torsion_atom_site_label_1
    _geom_torsion_atom_site_label_2
    _geom_torsion_atom_site_label_3
    _geom_torsion_atom_site_label_4
    _geom_torsion_site_symmetry_1
    _geom_torsion_site_symmetry_2
    _geom_torsion_site_symmetry_3
    _geom_torsion_site_symmetry_4
    _geom_torsion
    _geom_torsion_publ_flag
    C11 S1 S2 C21 . . . . 96.8(2) ?
    S1 S2 C21 C22 . . . . -87.5(5) ?
    S1 S2 C21 C26 . . . . 96.2(4) ?
    C22 C21 C26 C25 . . . . -0.7(8) ?
    S2 C21 C26 C25 . . . . 175.7(4) ?
    C22 C21 C26 N2 . . . . 177.1(4) ?
    S2 C21 C26 N2 . . . . -6.5(6) ?
    C21 C26 C25 C24 . . . . 0.7(7) ?
    N2 C26 C25 C24 . . . . -177.1(5) ?
    C13 C14 C15 C16 . . . . -0.4(7) ?
    C13 C12 C11 C16 . . . . -1.3(7) ?
    C13 C12 C11 S1 . . . . -179.1(4) ?
    S2 S1 C11 C16 . . . . 103.3(4) ?
    S2 S1 C11 C12 . . . . -78.8(4) ?
    C22 C23 C24 C25 . . . . -2.1(8) ?
    C26 C25 C24 C23 . . . . 0.7(8) ?
    C14 C15 C16 C11 . . . . 1.2(7) ?
    C14 C15 C16 N1 . . . . -178.3(4) ?
    C12 C11 C16 C15 . . . . -0.3(7) ?
    S1 C11 C16 C15 . . . . 177.5(4) ?
    C12 C11 C16 N1 . . . . 179.1(4) ?
    S1 C11 C16 N1 . . . . -3.0(6) ?
    C11 C12 C13 C14 . . . . 2.1(8) ?
    C15 C14 C13 C12 . . . . -1.2(8) ?
    C26 C21 C22 C23 . . . . -0.8(8) ?
    S2 C21 C22 C23 . . . . -177.2(4) ?
    C24 C23 C22 C21 . . . . 2.2(9) ?
loop_
    _geom_hbond_atom_site_label_D
    _geom_hbond_atom_site_label_H
    _geom_hbond_atom_site_label_A
    _geom_hbond_site_symmetry_A
    _geom_hbond_distance_DH
    _geom_hbond_distance_HA
    _geom_hbond_distance_DA
    _geom_hbond_angle_DHA
    _geom_hbond_publ_flag
    N1 H1A O1W 2_755 0.89 1.83 2.723(6) 178 yes
    N1 H1B Cl2 2_755 0.89 2.24 3.108(4) 166 yes
    N1 H1C Cl1 2_755 0.89 2.25 3.103(4) 160 yes
    N2 H2A O2W 1_554 0.89 1.84 2.727(6) 177 yes
    N2 H2B Cl2 2_754 0.89 2.26 3.111(4) 160 yes
    N2 H2C Cl2 . 0.89 2.30 3.157(4) 163 yes
    O2W H4W Cl2 . 0.86(5) 2.36(5) 3.157(5) 155(5) yes
    O2W H3W Cl1 1_556 0.85(5) 2.23(5) 3.078(4) 171(6) yes
    O1W H1W Cl1 2_765 0.85(5) 2.27(5) 3.096(5) 167(5) yes
    O1W H2W Cl1 1_556 0.86(5) 2.27(5) 3.127(5) 176(7) yes
_iucr_refine_instructions_details
;
TITL import in
CELL  0.71073  17.8264  13.3581   7.1197   90.000   90.000   90.000
ZERR     4.00   0.0067   0.0050   0.0027    0.000    0.000    0.000
LATT  -1
SYMM  - X, - Y, 1/2 + Z
SYMM  1/2 - X, 1/2 + Y, 1/2 + Z
SYMM  1/2 + X, 1/2 - Y,   Z
SFAC  C    H    N    O    S    CL
UNIT  48   72   8    8    8    8
MERG   2
OMIT     7   2  -2
OMIT     1   1   0
OMIT     6   3  -2
OMIT     1   6  -9
OMIT    15   4   3
OMIT    12   8   2
DFIX     1.450   0.020 H1W H2W
DFIX     0.850   0.020 H1W O1W
DFIX     0.850   0.020 H2W O1W
DFIX     0.850   0.020 H4W O2W
DFIX     0.850   0.020 H3W O2W
FMAP   2
PLAN   25
ACTA    50
BOND   $H
CONF
L.S.   4
WGHT    0.059500
FVAR       0.51435
CL2   6    0.980598    0.109136    1.193904    11.00000    0.01976    0.03317 =
         0.02762    0.00264   -0.00336   -0.00254
S1    5    0.866746   -0.106669    1.328624    11.00000    0.04446    0.04277 =
         0.03642    0.01332   -0.01189   -0.01856
CL1   6    0.992417    0.364553    0.738948    11.00000    0.04221    0.04239 =
         0.03884    0.00271   -0.01253   -0.00231
S2    5    0.858640   -0.158448    1.056654    11.00000    0.04292    0.04449 =
         0.03104    0.01107    0.01109    0.01333
O2W   4    0.909649    0.181865    1.576424    11.00000    0.04023    0.04323 =
         0.03081    0.00022   -0.00159   -0.00778
AFIX   2
H3W   2    0.935432    0.233459    1.609202    11.00000   -1.50000
H4W   2    0.936811    0.149780    1.497118    11.00000   -1.50000
AFIX   0
N2    3    0.893333    0.033084    0.835436    11.00000    0.02900    0.02967 =
         0.02144   -0.00273   -0.00065    0.00510
AFIX 137
H2A   2    0.899097    0.083122    0.754170    11.00000   -1.50000
H2B   2    0.920819   -0.019006    0.798852    11.00000   -1.50000
H2C   2    0.908186    0.052812    0.948896    11.00000   -1.50000
AFIX   0
C21   1    0.791107   -0.078062    0.947261    11.00000    0.03429    0.03241 =
         0.01918   -0.00747    0.00365    0.00132
O1W   4    1.059863    0.422278    1.348346    11.00000    0.07162    0.05120 =
         0.03753   -0.00305    0.00348    0.01872
AFIX   2
H1W   2    1.042804    0.476409    1.301589    11.00000   -1.50000
H2W   2    1.039432    0.406046    1.453192    11.00000   -1.50000
AFIX   0
N1    3    0.914581   -0.283869    1.574871    11.00000    0.02959    0.03034 =
         0.02478   -0.00161   -0.00020   -0.00309
AFIX 137
H1A   2    0.924238   -0.328390    1.664672    11.00000   -1.50000
H1B   2    0.938772   -0.227101    1.599630    11.00000   -1.50000
H1C   2    0.929843   -0.307867    1.464696    11.00000   -1.50000
AFIX   0
C26   1    0.814003    0.003936    0.842678    11.00000    0.02248    0.02816 =
         0.01490   -0.00888    0.00329    0.00049
C14   1    0.710160   -0.310257    1.664696    11.00000    0.02822    0.04398 =
         0.02304   -0.00412    0.00224   -0.00736
AFIX  43
H14   2    0.678177   -0.350918    1.734190    11.00000   -1.20000
AFIX   0
C12   1    0.727503   -0.172969    1.452322    11.00000    0.03754    0.03545 =
         0.02669   -0.00638   -0.00179    0.00418
AFIX  43
H12   2    0.707267   -0.121237    1.381084    11.00000   -1.20000
AFIX   0
C25   1    0.762675    0.062451    0.747773    11.00000    0.02982    0.03045 =
         0.02124   -0.00552   -0.00335    0.00541
AFIX  43
H25   2    0.778725    0.116842    0.676827    11.00000   -1.20000
AFIX   0
C15   1    0.785814   -0.324904    1.672645    11.00000    0.03318    0.02596 =
         0.02132   -0.00432   -0.00026   -0.00756
AFIX  43
H15   2    0.805475   -0.375261    1.748227    11.00000   -1.20000
AFIX   0
C11   1    0.805027   -0.187644    1.456650    11.00000    0.02980    0.02811 =
         0.01873   -0.00638    0.00221   -0.00835
C23   1    0.663822   -0.039134    0.864052    11.00000    0.02603    0.06198 =
         0.03049   -0.01536    0.00228   -0.00577
AFIX  43
H23   2    0.612788   -0.052556    0.874076    11.00000   -1.20000
AFIX   0
C24   1    0.687596    0.039618    0.759043    11.00000    0.02719    0.04612 =
         0.03030   -0.00755   -0.00794    0.00471
AFIX  43
H24   2    0.652830    0.078385    0.694279    11.00000   -1.20000
AFIX   0
C16   1    0.833525   -0.264476    1.567634    11.00000    0.02445    0.02706 =
         0.01970   -0.00992    0.00053   -0.00460
C13   1    0.681096   -0.235040    1.553435    11.00000    0.02445    0.05209 =
         0.03787   -0.01706    0.00912   -0.00006
AFIX  43
H13   2    0.629414   -0.226232    1.546783    11.00000   -1.20000
AFIX   0
C22   1    0.715597   -0.100168    0.957202    11.00000    0.02974    0.04905 =
         0.02751   -0.00341    0.00525   -0.00834
AFIX  43
H22   2    0.699218   -0.155352    1.025472    11.00000   -1.20000
HKLF 4
REM  import in P 21 c n
REM R1 =  0.0630 for   2409 Fo > 4sig(Fo)  and  0.1109 for all   3584 data
REM    195 parameters refined using      6 restraints
END
WGHT      0.0595      0.0000
REM Highest difference peak  0.577,  deepest hole -0.471,  1-sigma level  0.113
Q1    1   0.9408  0.0682  1.1833  11.00000  0.05    0.58
Q2    1   1.0157  0.3680  0.6168  11.00000  0.05    0.49
Q3    1   1.0119  0.1139  1.3331  11.00000  0.05    0.44
Q4    1   0.7275  0.0125  0.7777  11.00000  0.05    0.43
Q5    1   1.0058  0.1228  1.0530  11.00000  0.05    0.43
Q6    1   1.0194  0.0713  1.1860  11.00000  0.05    0.43
Q7    1   0.8185 -0.1041  1.0555  11.00000  0.05    0.42
Q8    1   0.6915 -0.0007  0.9663  11.00000  0.05    0.42
Q9    1   0.8621 -0.2824  1.5573  11.00000  0.05    0.42
Q10   1   0.8420  0.0046  0.9762  11.00000  0.05    0.41
Q11   1   0.8292 -0.1559  1.1959  11.00000  0.05    0.41
Q12   1   0.8319  0.1544  0.5905  11.00000  0.05    0.40
Q13   1   0.9507  0.1025  1.0524  11.00000  0.05    0.40
Q14   1   0.7543 -0.2146  1.4573  11.00000  0.05    0.40
Q15   1   0.8153 -0.4191  1.8178  11.00000  0.05    0.39
Q16   1   0.9009 -0.2071  1.0549  11.00000  0.05    0.39
Q17   1   0.6168 -0.0183  0.9751  11.00000  0.05    0.38
Q18   1   0.9856  0.3054  0.6644  11.00000  0.05    0.38
Q19   1   0.9259 -0.1424  1.0925  11.00000  0.05    0.37
Q20   1   0.9820  0.2187  1.3533  11.00000  0.05    0.37
Q21   1   1.0307  0.4221  0.7297  11.00000  0.05    0.37
Q22   1   1.0360  0.3472  1.5379  11.00000  0.05    0.37
Q23   1   1.0323  0.1334  1.1967  11.00000  0.05    0.37
Q24   1   0.9205  0.0189  0.9836  11.00000  0.05    0.37
Q25   1   0.8172 -0.1407  1.3202  11.00000  0.05    0.36
;
