# Supplementary material for: 2,2′-(Disulfanedi­yl)dianilinium dichloride dihydrate
Source: Acta Crystallogr Sect E Struct Rep Online. 2013 Jun 12;69(Pt 7):o1078–9. doi: 10.1107/S1600536813015742 (PMC3770359; doi:10.1107/S1600536813015742)
Supplement: Supplementary file 2 [file e-69-o1078-Isup2.hkl]

#
# h,k,l, Fc-squared, Fo-squared, sigma(Fo-squared) and status flag
#
data_I
_shelx_title ' import in P 21 c n'
_shelx_refln_list_code          4
_shelx_F_calc_maximum      188.23
_exptl_crystal_F_000       744.00
_reflns_d_resolution_high  0.7378
 
loop_
 _symmetry_equiv_pos_as_xyz
 'x, y, z'
 '-x, -y, z+1/2'
 '-x+1/2, y+1/2, z+1/2'
 'x+1/2, -y+1/2, z'
 
_cell_length_a    17.8264
_cell_length_b    13.3581
_cell_length_c     7.1197
_cell_angle_alpha  90.000
_cell_angle_beta   90.000
_cell_angle_gamma  90.000
 
_shelx_F_squared_multiplier     1.000
 
loop_
 _refln_index_h
 _refln_index_k
 _refln_index_l
 _refln_F_squared_calc
 _refln_F_squared_meas
 _refln_F_squared_sigma
 _refln_observed_status
   2   0  -9       45.30      575.33    158.98 o
   4   0  -9      162.54      545.51    145.60 o
   6   0  -9       41.41       39.81     57.66 o
   8   0  -9      106.48      105.48     63.62 o
   0   1  -9      364.03      857.01    189.26 o
   1   1  -9      168.75      819.58    112.00 o
   2   1  -9       55.42      613.58    173.08 o
   3   1  -9       19.85      462.85    103.82 o
   4   1  -9      241.34      341.79    107.84 o
   5   1  -9        0.07       69.87     57.24 o
   6   1  -9      125.49       73.48     44.03 o
   7   1  -9       13.28       -7.53     39.95 o
   8   1  -9        7.46      -20.69     40.77 o
   1   2  -9       14.42      510.17    130.97 o
   2   2  -9       73.86      513.53    172.51 o
   3   2  -9       34.59      463.06    151.95 o
   4   2  -9        4.33       79.98     59.54 o
   5   2  -9      107.77      120.20     40.80 o
   6   2  -9       38.69       -5.46     52.09 o
   7   2  -9       16.59       -6.66     39.67 o
   8   2  -9       31.94       -3.49     46.00 o
   1   3  -9       27.41      630.46    133.46 o
   2   3  -9      211.81      704.87    184.38 o
   3   3  -9       21.06      428.86    178.75 o
   4   3  -9      304.33      324.32     67.07 o
   5   3  -9       15.82        3.74     48.32 o
   6   3  -9       55.13       49.53     40.28 o
   7   3  -9       13.77        5.32     39.64 o
   1   4  -9      272.28      810.68    146.53 o
   2   4  -9      111.68      515.19    197.27 o
   3   4  -9       58.45       88.45     56.42 o
   4   4  -9       50.58        9.81     70.23 o
   5   4  -9       37.91      -23.56     56.63 o
   6   4  -9       14.10       35.98     37.16 o
   2   5  -9       71.70      945.30    139.36 o
   4   5  -9      390.82      358.67     50.74 o
   5   5  -9      108.14      151.02     56.45 o
   2   6  -9      141.39       77.98     59.31 o
   0   0  -8     2983.89     2961.84    351.04 o
   2   0  -8       97.06      256.58    142.35 o
   4   0  -8      240.17      330.48    156.11 o
   6   0  -8       37.05       72.00     77.22 o
   8   0  -8       84.09      130.46     55.69 o
  10   0  -8      105.77      -14.54    173.67 o
  12   0  -8      225.58      100.27     91.81 o
   1   1  -8      850.55      908.63     62.78 o
   2   1  -8      276.55      249.04     47.22 o
   3   1  -8      134.09      183.31     81.91 o
   4   1  -8       92.20      355.02     89.46 o
   5   1  -8       89.56      314.45     82.07 o
   6   1  -8      184.84      215.48     62.22 o
   7   1  -8      417.69      424.82     48.09 o
   8   1  -8       23.42       58.28     37.94 o
   9   1  -8       56.67       58.35     41.05 o
  10   1  -8       33.14      -22.31     48.03 o
  11   1  -8       18.40       -6.55     47.63 o
  12   1  -8      127.21       15.54     70.47 o
  13   1  -8      169.56        1.63    109.14 o
   0   2  -8      492.59      524.22     96.93 o
   1   2  -8      359.43      341.80     54.07 o
   2   2  -8      208.61      233.38     63.01 o
   3   2  -8      211.89      548.44    127.34 o
   4   2  -8       65.61      302.50     81.67 o
   5   2  -8      429.17      465.39     46.21 o
   6   2  -8       28.18       48.80     44.05 o
   7   2  -8      268.76      261.24     43.83 o
   8   2  -8       49.89       40.59     39.26 o
   9   2  -8        3.91      -56.59     56.59 o
  10   2  -8       18.20      -48.93     67.05 o
  11   2  -8      157.50      111.20     72.73 o
  12   2  -8       85.69       -1.41     80.25 o
  13   2  -8      904.31      950.96    157.36 o
   1   3  -8      424.00      436.66     50.03 o
   2   3  -8       11.14       38.50     25.46 o
   3   3  -8       32.16      389.12     87.26 o
   4   3  -8       66.00      299.10     80.38 o
   5   3  -8       40.94      100.98     57.72 o
   6   3  -8      170.96      195.01     62.54 o
   7   3  -8      503.50      437.82     48.78 o
   8   3  -8       40.88       50.32     39.68 o
   9   3  -8       78.94       47.15     40.67 o
  10   3  -8       21.75      -16.81     42.70 o
  11   3  -8       41.38       -4.01     67.65 o
  12   3  -8      236.38      162.18     75.21 o
   0   4  -8      350.24      437.02    130.65 o
   1   4  -8       17.81      330.09     87.34 o
   2   4  -8       63.60      350.54    153.80 o
   3   4  -8       86.87      203.51    134.75 o
   4   4  -8      107.09      150.34     59.49 o
   5   4  -8      275.67      288.05     66.89 o
   6   4  -8       45.95       69.15     51.70 o
   7   4  -8       41.88        9.50     38.69 o
   8   4  -8      272.48      185.64     64.78 o
   9   4  -8      173.27       89.62     45.11 o
  10   4  -8       34.74       61.65     44.21 o
  11   4  -8       90.87       48.15     46.36 o
  12   4  -8      223.94      149.89     76.06 o
   1   5  -8      348.36      796.98    186.38 o
   2   5  -8      102.45      508.88    166.54 o
   3   5  -8      137.90      240.84     81.53 o
   4   5  -8       12.43       53.74     44.62 o
   5   5  -8      113.91      105.91     37.66 o
   6   5  -8       96.84       78.02     36.81 o
   7   5  -8      264.45      193.57     77.28 o
   8   5  -8       50.87       58.96     40.70 o
   9   5  -8       77.09       57.70     39.58 o
  10   5  -8       36.93       13.81     94.57 o
  11   5  -8      166.10       84.10     45.74 o
   2   6  -8      141.46      717.83    168.43 o
   3   6  -8      177.98      196.49     55.90 o
   4   6  -8       88.12       78.18     35.90 o
   5   6  -8      322.59      278.84     42.36 o
   6   6  -8      127.51      116.71     40.43 o
   7   6  -8      297.08      194.68     79.74 o
   8   6  -8       11.55       54.77     39.10 o
   9   6  -8       29.07       37.55     42.43 o
  10   6  -8      145.35      103.63     47.59 o
   2   7  -8      214.55      793.21    266.99 o
   3   7  -8        5.88       29.26    177.96 o
   4   7  -8        8.89       40.80     40.93 o
   5   7  -8       13.39       69.50     60.78 o
   6   7  -8      250.20      248.82     57.68 o
   7   7  -8      259.22      223.39    131.04 o
   8   7  -8      105.64       64.74     95.56 o
   9   7  -8       31.58       56.76     51.94 o
   0   8  -8      124.40      364.30    205.06 o
   1   8  -8       29.04      240.27    130.94 o
   2   8  -8        0.71      280.84    188.65 o
   3   8  -8       35.95      206.18     49.80 o
   4   8  -8       36.38      151.27     49.32 o
   5   8  -8       68.40      209.71    230.08 o
   6   8  -8      144.03      128.38    324.71 o
   7   8  -8       48.03      136.23     62.52 o
   8   8  -8       51.16       99.73     77.49 o
   1   9  -8       52.41     -138.23    138.23 o
   2   9  -8      106.74     -198.40    198.40 o
   3   9  -8      293.27     -229.21    229.21 o
   4   9  -8       32.42     -232.69    232.69 o
   5   9  -8       71.22      102.05    309.82 o
   2   0  -7      497.20      546.40     76.76 o
   4   0  -7       83.59       65.55     44.19 o
   6   0  -7       72.59       98.10     86.07 o
   8   0  -7     1313.11     1359.47    104.99 o
  10   0  -7     1447.96     1556.77    147.57 o
  12   0  -7       98.02      -10.09    126.53 o
  14   0  -7      175.15      117.63     77.00 o
  16   0  -7      737.79     -234.80    252.12 o
   0   1  -7      111.42      104.27     39.18 o
   1   1  -7      261.05      262.08     23.07 o
   2   1  -7      203.50      209.64     23.51 o
   3   1  -7       86.95      104.92     19.42 o
   4   1  -7     1345.33     1314.59     53.22 o
   5   1  -7       24.37       97.77     60.84 o
   6   1  -7       39.58       69.20     30.54 o
   7   1  -7       38.66       44.18     31.69 o
   8   1  -7      229.19      231.88     55.80 o
   9   1  -7      633.58      631.75     55.03 o
  10   1  -7      376.62      285.19     61.05 o
  11   1  -7       15.52      -40.69     40.69 o
  12   1  -7      111.10       43.19     74.64 o
  13   1  -7       55.45       28.25     49.01 o
  14   1  -7      270.24      202.30     57.30 o
  15   1  -7      142.81       33.94    146.26 o
  16   1  -7       24.45      -32.10     87.08 o
   1   2  -7      250.08      243.02     23.09 o
   2   2  -7      227.30      214.09     21.88 o
   3   2  -7     1550.50     1527.91     78.03 o
   4   2  -7       75.17       80.56     32.17 o
   5   2  -7      493.99      519.28     79.85 o
   6   2  -7        1.85       50.67     34.56 o
   7   2  -7      315.51      304.00     42.35 o
   8   2  -7        0.14       25.76     34.20 o
   9   2  -7       97.88      137.50     61.41 o
  10   2  -7      149.37       35.29     70.50 o
  11   2  -7      266.39      172.77    118.35 o
  12   2  -7      114.50       49.21     43.28 o
  13   2  -7       19.73       49.87     47.08 o
  14   2  -7      195.17       50.31    119.20 o
  15   2  -7      309.10      242.77    111.53 o
  16   2  -7       16.12      -59.67     77.02 o
   0   3  -7      292.26      274.00     37.25 o
   1   3  -7      674.30      679.79     37.59 o
   2   3  -7      306.67      305.06     24.05 o
   3   3  -7      148.51      165.25     31.91 o
   4   3  -7     1629.47     1790.29     61.89 o
   5   3  -7      341.00      368.81     53.07 o
   6   3  -7       41.02       92.64     45.23 o
   7   3  -7       47.34       72.89     42.11 o
   8   3  -7        5.31       22.17     34.27 o
   9   3  -7      269.17      220.01     43.16 o
  10   3  -7      171.74       76.18     70.29 o
  11   3  -7       67.16       51.79     40.01 o
  12   3  -7       50.48       44.78     43.50 o
  13   3  -7      137.60      160.11     53.47 o
  14   3  -7       60.89       -7.12     48.29 o
  15   3  -7       50.09      -14.31     74.99 o
  16   3  -7       15.44        5.93     57.06 o
   1   4  -7       57.08      107.52     36.85 o
   2   4  -7      976.17     1116.16     76.38 o
   3   4  -7        4.60       45.16     47.34 o
   4   4  -7       12.22       74.67     51.96 o
   5   4  -7      277.43      304.58     65.52 o
   6   4  -7       15.82       25.24     31.01 o
   7   4  -7       77.09       81.77     35.27 o
   8   4  -7      450.85      416.50     47.42 o
   9   4  -7       11.34      -10.68     50.84 o
  10   4  -7      578.67      133.71     83.53 o
  11   4  -7        1.30      -10.01     39.17 o
  12   4  -7      131.96       32.19     76.27 o
  13   4  -7       47.75       14.55     67.53 o
  14   4  -7       92.84       67.78     80.01 o
  15   4  -7        3.93      -32.46     72.75 o
   0   5  -7      488.44      576.62     73.03 o
   1   5  -7      251.27      278.26     32.84 o
   2   5  -7      498.34      478.02    107.44 o
   3   5  -7      439.02      445.02    155.82 o
   4   5  -7      339.56      392.12     48.16 o
   5   5  -7       62.28       77.88     39.17 o
   6   5  -7      169.26      138.25     34.43 o
   7   5  -7       93.79      101.46     35.94 o
   8   5  -7       33.69        2.00     64.31 o
   9   5  -7      347.86      208.05     97.97 o
  10   5  -7      281.76      165.83    122.12 o
  11   5  -7      185.93      118.59     58.56 o
  12   5  -7      143.05       87.63     49.04 o
  13   5  -7      131.51       26.84     72.36 o
  14   5  -7       54.21       22.21     64.54 o
  15   5  -7       56.17       66.91     62.57 o
   1   6  -7      423.41      614.47     50.35 o
   2   6  -7        2.10       63.01     69.74 o
   3   6  -7       65.92      132.60     38.36 o
   4   6  -7        2.66       -9.56     40.65 o
   5   6  -7      116.48       76.97     90.26 o
   6   6  -7      100.39      114.31     69.06 o
   7   6  -7       58.62       55.18     65.00 o
   8   6  -7       37.12       32.68     47.83 o
   9   6  -7      113.32       94.33     81.54 o
  10   6  -7      120.30      104.03     43.94 o
  11   6  -7      393.27      344.95     59.76 o
  12   6  -7      261.57      275.94     60.02 o
  13   6  -7      151.07       66.56    105.31 o
  14   6  -7       13.68       23.33     56.96 o
   0   7  -7      505.04      601.00     92.66 o
   1   7  -7       21.12      100.88     40.63 o
   2   7  -7      244.94      224.25     56.12 o
   3   7  -7        6.78       45.57     37.01 o
   4   7  -7      196.67      227.27     51.62 o
   5   7  -7       90.43       80.99     40.39 o
   6   7  -7      186.47      202.02     45.33 o
   7   7  -7       22.55       39.71     56.40 o
   8   7  -7        9.43       99.89     45.71 o
   9   7  -7      132.95       88.70     54.11 o
  10   7  -7       58.38       -0.03     53.69 o
  11   7  -7       12.98       33.06     62.42 o
  12   7  -7       85.29      114.00     73.23 o
  13   7  -7       76.95      118.14     56.20 o
   1   8  -7      196.79      299.31    157.03 o
   2   8  -7       34.43      190.34    122.03 o
   3   8  -7       62.31      207.98    140.04 o
   4   8  -7      193.40      256.00     53.66 o
   5   8  -7      127.17      201.22     63.37 o
   6   8  -7       10.53       22.44    116.95 o
   7   8  -7      103.31      168.32     59.65 o
   8   8  -7       48.46      150.70     62.67 o
   9   8  -7       38.08       86.07     62.25 o
  10   8  -7      251.54      253.59     72.61 o
  11   8  -7      112.39      142.20     71.72 o
  12   8  -7       46.86       97.11     75.77 o
   0   9  -7        3.25      206.30    173.76 o
   1   9  -7      218.67      324.03    109.44 o
   2   9  -7      233.51      349.50    145.96 o
   3   9  -7      292.49      556.55    187.48 o
   4   9  -7       14.30      104.81     45.36 o
   5   9  -7       83.12     -201.81    201.81 o
   6   9  -7      143.56      185.06     58.74 o
   7   9  -7        4.69      199.99     61.08 o
   8   9  -7       77.91      186.27     62.29 o
   9   9  -7      145.85      290.97     72.80 o
  10   9  -7        1.30       66.26     62.82 o
  11   9  -7       97.70      180.45     70.46 o
   1  10  -7       66.57      104.37     65.21 o
   2  10  -7      160.78      180.70     52.47 o
   3  10  -7       90.81      121.81    130.52 o
   4  10  -7       45.11      135.39     49.82 o
   5  10  -7       20.27      154.52     51.52 o
   8  10  -7       28.79      165.22     56.58 o
   9  10  -7      138.63      273.47     69.28 o
   0  11  -7       91.47      420.77    198.14 o
   1  11  -7       84.38      244.11    123.71 o
   2  11  -7      125.92      141.25     91.31 o
   3  11  -7       21.30       16.79    129.59 o
   4  11  -7       88.98       34.53    246.41 o
   5  11  -7        0.53       49.06     51.25 o
   6  11  -7       99.48      187.22     63.77 o
   1  12  -7       44.25     -175.35    197.88 o
   2  12  -7       18.38     -127.45    201.62 o
   3  12  -7      330.64       99.25    180.79 o
   4  12  -7        2.35      -56.66     57.42 o
   0   0  -6     1644.77     1687.06    102.13 o
   2   0  -6     1188.92     1195.75    110.33 o
   4   0  -6      133.07      118.33     25.14 o
   6   0  -6     1436.18     1481.37    100.20 o
   8   0  -6      304.28      300.29     55.72 o
  10   0  -6      163.13       79.36    139.27 o
  14   0  -6       13.42        8.88     59.34 o
  16   0  -6       25.20       38.01     98.75 o
  18   0  -6       29.29       43.55    139.21 o
   1   1  -6      781.98      825.10     37.13 o
   2   1  -6       32.82       19.65     16.26 o
   3   1  -6       26.03       -1.34     15.13 o
   4   1  -6       68.89       54.30     17.49 o
   5   1  -6      284.38      271.51     20.89 o
   6   1  -6      236.91      241.99     32.55 o
   7   1  -6      670.70      718.87     55.94 o
   8   1  -6       17.94        7.86     32.61 o
   9   1  -6      222.77      186.10     38.47 o
  10   1  -6       35.81       30.55     35.41 o
  11   1  -6      310.68      156.69     76.09 o
  13   1  -6       71.36      -14.69     80.27 o
  14   1  -6        9.20      -13.09     43.36 o
  15   1  -6      127.65      -16.77    102.84 o
  16   1  -6        9.68      -10.78     64.99 o
  17   1  -6       84.87      130.53    102.22 o
  18   1  -6      134.93      271.22     79.54 o
   0   2  -6      906.78      961.32     70.82 o
   1   2  -6       88.27       63.12     17.04 o
   2   2  -6      284.00      248.11     21.29 o
   3   2  -6       39.83       30.93     18.54 o
   4   2  -6      684.85      742.92     40.29 o
   5   2  -6     1458.26     1421.38     64.86 o
   6   2  -6       38.04       53.37     28.09 o
   7   2  -6      467.46      498.58     46.05 o
   8   2  -6        3.55      -11.54     32.28 o
   9   2  -6       78.35       39.63     52.36 o
  10   2  -6        4.72      -12.58     32.25 o
  12   2  -6      134.75        5.33    102.30 o
  13   2  -6      106.66      113.91     46.10 o
  14   2  -6       39.69       26.64     45.27 o
  15   2  -6      351.73      203.81    113.82 o
  16   2  -6        2.04       -5.06     72.24 o
  17   2  -6       47.64      145.90     72.95 o
  18   2  -6        5.05       75.26     74.16 o
   1   3  -6      165.52      148.43     25.59 o
   2   3  -6      223.41      214.38     28.25 o
   3   3  -6      747.80      724.83     77.41 o
   4   3  -6       23.90       35.73     16.70 o
   5   3  -6      358.17      332.45     35.60 o
   6   3  -6      138.25      131.00     33.48 o
   7   3  -6      343.16      339.58     44.45 o
   8   3  -6      140.19      101.44     35.53 o
   9   3  -6       87.47       90.48     36.51 o
  10   3  -6      181.97      109.53     51.14 o
  11   3  -6      404.25      134.58    193.85 o
  12   3  -6      519.39     -163.32    196.74 o
  13   3  -6      358.31      334.25     54.13 o
  14   3  -6      182.27       93.64     83.50 o
  15   3  -6       69.51       45.50     49.19 o
  16   3  -6       42.89       15.95     71.82 o
  17   3  -6      168.30      202.72     71.11 o
  18   3  -6       39.62      152.74    134.37 o
   0   4  -6      217.74      180.00     37.72 o
   1   4  -6      260.49      225.70     39.57 o
   2   4  -6      934.76      966.68     47.81 o
   3   4  -6      583.94      601.46     38.93 o
   4   4  -6      368.16      335.42     42.02 o
   5   4  -6      132.48      124.72     45.92 o
   6   4  -6      315.27      305.06     47.82 o
   7   4  -6       12.03       22.39     50.80 o
   8   4  -6      369.62      255.13     38.65 o
   9   4  -6      447.62      386.29     48.46 o
  10   4  -6      128.28       72.57     68.80 o
  11   4  -6       24.83        3.43     36.35 o
  12   4  -6       64.81       -1.40     55.08 o
  13   4  -6      363.71      339.15     56.45 o
  14   4  -6       81.90       39.87     44.00 o
  15   4  -6       84.31       72.44     50.16 o
  16   4  -6       18.55       13.42     54.91 o
  17   4  -6       57.59       49.74     64.60 o
  18   4  -6      130.46      119.10     88.09 o
   1   5  -6      405.51      409.05     74.43 o
   2   5  -6      205.97      219.06     26.03 o
   3   5  -6      274.71      289.90     65.02 o
   4   5  -6      289.53      249.78     57.18 o
   5   5  -6      280.10      303.26     61.89 o
   6   5  -6       60.50       58.83    104.33 o
   7   5  -6      948.70      877.28     76.49 o
   8   5  -6       46.77       75.42     39.94 o
   9   5  -6      188.59      172.41     44.18 o
  10   5  -6       20.05       -3.39     51.29 o
  11   5  -6      103.87       73.85     37.79 o
  12   5  -6      441.86      382.01     56.31 o
  13   5  -6       63.64        5.65     48.94 o
  14   5  -6       54.52       10.84     46.86 o
  15   5  -6      105.01      183.26     58.52 o
  16   5  -6        1.12       -3.45     57.60 o
  17   5  -6       85.72      147.98    131.46 o
   0   6  -6      146.09      245.58    111.43 o
   1   6  -6       17.62       29.52     50.06 o
   2   6  -6      807.96      859.12     71.62 o
   3   6  -6       21.32       70.50     23.98 o
   4   6  -6      309.27      271.32     65.06 o
   5   6  -6      152.62      235.91    105.23 o
   6   6  -6       60.82       62.69    119.52 o
   7   6  -6      322.13      235.47     61.05 o
   8   6  -6      570.48      498.76     70.35 o
   9   6  -6      180.56       96.12     88.08 o
  10   6  -6       92.22       48.24     37.80 o
  11   6  -6      102.03       35.05     59.66 o
  12   6  -6       47.84       33.75     55.53 o
  13   6  -6      649.09      571.93     62.95 o
  14   6  -6      332.02      308.15     59.25 o
  15   6  -6      154.31      186.01     78.68 o
  16   6  -6       20.98       22.46     93.74 o
  17   6  -6       95.00      153.71    105.67 o
   1   7  -6       99.57      116.04     36.91 o
   2   7  -6      382.85      373.53     34.08 o
   3   7  -6      704.88      678.09    101.83 o
   4   7  -6      161.20      152.13    108.73 o
   5   7  -6      274.21      267.25     53.75 o
   6   7  -6      306.57      340.75     59.13 o
   7   7  -6       17.59       23.91     51.92 o
   8   7  -6      190.03      159.10    126.27 o
   9   7  -6      200.72      109.37     97.69 o
  10   7  -6      496.45      436.88     78.55 o
  11   7  -6       74.22      -12.58    122.26 o
  12   7  -6       22.33       45.14     44.66 o
  13   7  -6       10.64       70.58     56.19 o
  14   7  -6      436.60      411.47     65.11 o
  15   7  -6        1.17      -59.97    228.30 o
  16   7  -6      120.55      141.36    117.32 o
   0   8  -6      297.49      313.24     48.19 o
   1   8  -6      581.18      677.51     50.08 o
   2   8  -6       57.54      129.29     46.91 o
   3   8  -6      233.16      309.13     69.66 o
   4   8  -6      537.44      710.18    101.51 o
   5   8  -6      345.72      341.00     73.71 o
   6   8  -6      274.21      246.00     54.74 o
   7   8  -6      285.04      240.20    159.81 o
   8   8  -6       10.61       -9.76     49.89 o
   9   8  -6      249.03      301.82     70.80 o
  10   8  -6      200.76      258.01     66.68 o
  11   8  -6       20.28       86.94     62.29 o
  12   8  -6       17.83       31.94     61.35 o
  13   8  -6       85.31      158.44     55.45 o
  14   8  -6       74.16      171.46     64.89 o
  15   8  -6      153.63      206.60    185.82 o
   1   9  -6      827.75      872.00     82.53 o
   2   9  -6      290.74      272.08    110.46 o
   3   9  -6      512.18      710.45     76.63 o
   4   9  -6       30.29       46.09    114.47 o
   5   9  -6      292.33      264.09    245.43 o
   6   9  -6      168.32       80.62    243.38 o
   7   9  -6      137.46      217.98     57.79 o
   8   9  -6        0.45       55.83     54.43 o
   9   9  -6       87.58      162.23     59.46 o
  10   9  -6       14.75       51.22     55.34 o
  11   9  -6       83.19      123.79     67.21 o
  12   9  -6       66.14      133.01     68.26 o
  13   9  -6       63.70      161.63     73.63 o
  14   9  -6       23.36       29.58    173.89 o
   0  10  -6     1432.57     1243.85    105.62 o
   1  10  -6      110.04       -5.96     48.12 o
   2  10  -6      204.72       52.61    200.07 o
   3  10  -6      225.89      193.86    124.15 o
   4  10  -6      128.97       97.49     84.63 o
   5  10  -6       90.06       99.27    132.37 o
   6  10  -6      515.76      688.84    405.82 o
   8  10  -6      169.13      202.98     59.72 o
   9  10  -6      335.08      364.53     75.14 o
  10  10  -6        9.03       72.69     55.30 o
  11  10  -6       26.47      159.70     66.49 o
  12  10  -6       24.62       94.04     66.22 o
  13  10  -6      211.91      349.71     88.68 o
   1  11  -6      193.93      284.06    191.59 o
   2  11  -6      244.01      220.00    203.05 o
   3  11  -6       79.46       87.85     56.17 o
   4  11  -6       21.11      -32.65    176.10 o
   5  11  -6       31.55       81.87     51.10 o
   6  11  -6      311.33      312.25     68.60 o
   7  11  -6      102.28      157.05     60.36 o
   8  11  -6      294.26      388.53     70.23 o
   9  11  -6       31.76      146.05     60.74 o
  10  11  -6      118.31      229.25     66.19 o
  11  11  -6      178.83      239.68     71.78 o
   1  12  -6       72.36     -118.80    173.95 o
   2  12  -6       35.38     -170.85    170.85 o
   3  12  -6      120.25      -62.71     62.71 o
   4  12  -6      332.80      172.36     67.81 o
   5  12  -6      164.11      158.91     61.73 o
   6  12  -6       22.91       10.39     56.70 o
   7  12  -6       45.76       92.34     61.69 o
   8  12  -6       24.14       18.29     58.78 o
   9  12  -6       98.47      119.25     65.92 o
   1  13  -6      123.30       33.44    211.10 o
   2  13  -6       58.64      127.57    168.51 o
   3  13  -6      192.50      349.79    167.22 o
   5  13  -6       77.85      -69.51     69.51 o
   6  13  -6       42.64      -62.97     69.89 o
   7  13  -6       56.24      -36.36     66.03 o
   0  14  -6      418.44      226.49    191.03 o
   1  14  -6       28.18      318.49    179.20 o
   2   0  -5      116.73      128.41     26.87 o
   4   0  -5     1030.66      986.85     51.19 o
   6   0  -5      595.07      554.19     33.27 o
   8   0  -5      148.48      234.47    136.74 o
  10   0  -5      473.04      371.38    173.21 o
  12   0  -5      799.88      865.89    111.05 o
  16   0  -5       95.48      947.99    272.41 o
  18   0  -5       60.56     1086.78    311.01 o
  20   0  -5      290.58     1258.54    313.24 o
   0   1  -5     2583.28     2491.21     84.23 o
   1   1  -5       92.34      121.44     15.94 o
   2   1  -5      128.42      100.33     18.55 o
   3   1  -5       93.91       77.42     20.59 o
   4   1  -5      611.52      654.78     31.91 o
   5   1  -5     1001.67      942.68     35.43 o
   6   1  -5      126.50      119.01     35.86 o
   7   1  -5      299.59      317.47     42.55 o
   8   1  -5      503.92      501.75     48.41 o
   9   1  -5       21.35      847.08    170.01 o
  10   1  -5       53.78       24.16     30.56 o
  11   1  -5      304.20      253.77     41.77 o
  12   1  -5      310.21      242.14     42.82 o
  14   1  -5      365.85      240.38    142.56 o
  15   1  -5      180.86       87.77     92.98 o
  16   1  -5       12.77      559.83    179.72 o
  17   1  -5       20.46       36.26     55.94 o
  18   1  -5      119.04     1042.01    218.43 o
  19   1  -5       39.08      820.68    262.70 o
  20   1  -5      181.24      640.10    271.66 o
   1   2  -5     3245.18     3318.23    101.02 o
   2   2  -5       44.14       22.35     19.71 o
   3   2  -5      754.73      776.33     58.81 o
   4   2  -5      268.32      276.50     21.56 o
   5   2  -5      296.15      354.33     32.63 o
   6   2  -5      114.05      130.60     26.88 o
   7   2  -5     1076.09     1106.58     58.98 o
   8   2  -5      376.09      322.84     64.59 o
   9   2  -5      840.27      917.94    164.47 o
  10   2  -5      215.36      103.03     91.62 o
  11   2  -5       48.40       24.03     34.30 o
  12   2  -5      271.07      236.43     43.68 o
  13   2  -5        2.30      -73.85     73.85 o
  14   2  -5       15.87      -73.86     88.73 o
  15   2  -5      145.01       99.85     64.42 o
  16   2  -5       46.69      161.84     96.86 o
  17   2  -5      220.83      302.37     65.69 o
  18   2  -5       10.18      674.40    236.39 o
  19   2  -5      166.07      312.10     81.22 o
  20   2  -5       14.75       42.39     90.35 o
   0   3  -5     1762.65     1599.10     89.13 o
   1   3  -5       55.15       48.08     18.53 o
   2   3  -5      968.42     1004.02     42.07 o
   3   3  -5       43.79       50.48     15.96 o
   4   3  -5      414.39      414.41     27.11 o
   5   3  -5      423.63      536.61     38.36 o
   6   3  -5      492.68      616.80     60.18 o
   7   3  -5      184.86      252.86     52.17 o
   8   3  -5      245.76      269.48     68.73 o
   9   3  -5      530.28      480.93     92.40 o
  10   3  -5        8.36      -44.03     48.79 o
  11   3  -5      115.43      120.18     38.15 o
  13   3  -5      113.99       75.70     63.64 o
  14   3  -5      162.55       76.52    109.22 o
  15   3  -5      358.83      352.73    107.89 o
  16   3  -5       80.28       74.03     50.47 o
  17   3  -5      183.25      225.42     82.35 o
  18   3  -5      158.27      310.46    102.52 o
  19   3  -5       42.91      262.89    236.30 o
  20   3  -5      173.75      278.05     85.47 o
   1   4  -5     1121.80     1144.05     51.42 o
   2   4  -5      486.12      496.83     32.72 o
   3   4  -5     2090.01     2162.38     63.87 o
   4   4  -5      153.59      117.91     30.32 o
   5   4  -5      325.64      329.66     28.38 o
   6   4  -5      817.82      901.16     64.11 o
   7   4  -5      110.28      144.62     44.19 o
   8   4  -5      264.33      272.41     55.87 o
   9   4  -5      355.51      287.47     52.04 o
  10   4  -5      167.51      173.29     39.53 o
  11   4  -5      105.54       29.98     58.97 o
  13   4  -5       77.02      -19.68     84.71 o
  14   4  -5      350.18      305.71     49.68 o
  15   4  -5      180.07      174.96     51.97 o
  16   4  -5      108.52       43.70     57.28 o
  17   4  -5      224.57      414.24    109.36 o
   0   5  -5     2858.97     2774.11    131.80 o
   1   5  -5     1528.51     1604.85     58.94 o
   2   5  -5       42.03       61.77     18.83 o
   3   5  -5       57.58       61.69     18.68 o
   4   5  -5       91.34      117.58     19.55 o
   5   5  -5      574.23      492.07     59.73 o
   6   5  -5      590.11      476.33     61.21 o
   7   5  -5      506.06      418.88     61.88 o
   8   5  -5      371.51      339.76     56.45 o
   9   5  -5      198.11      180.98     53.60 o
  10   5  -5      189.19      168.85     54.17 o
  11   5  -5       75.17       41.52     34.48 o
  12   5  -5      101.42       61.94     37.91 o
  13   5  -5      701.06      642.64     58.82 o
  14   5  -5      343.51      199.06    122.03 o
  15   5  -5      214.24      197.79     54.25 o
  16   5  -5       40.73        5.71     73.19 o
   1   6  -5      865.03      974.15     59.32 o
   2   6  -5     1033.61     1082.87     50.88 o
   3   6  -5      303.60      296.79     42.39 o
   4   6  -5      715.09      733.98     49.03 o
   5   6  -5      456.74      444.92     44.15 o
   6   6  -5      518.97      503.22    153.44 o
   7   6  -5     1073.17     1117.76     93.43 o
   8   6  -5      433.65      409.40     67.13 o
   9   6  -5      261.92      211.41     57.23 o
  10   6  -5      140.01       -0.56    172.62 o
  11   6  -5      101.39       46.87     87.22 o
  12   6  -5      124.07       73.95     39.31 o
  13   6  -5       70.73      -20.83     62.62 o
  14   6  -5      110.90       14.13    125.47 o
  15   6  -5      118.98       75.13     95.24 o
  16   6  -5      189.12      457.23    387.88 o
   0   7  -5     2827.00     2595.87    108.46 o
   1   7  -5     1044.77      946.45     52.04 o
   2   7  -5     2553.07     2399.09    106.90 o
   3   7  -5        7.35       42.24     43.38 o
   4   7  -5      463.18      547.74     77.40 o
   5   7  -5       23.31       31.51     54.76 o
   6   7  -5      343.66      272.72     58.64 o
   7   7  -5      127.81       60.96     63.92 o
   8   7  -5      472.73      382.64    237.24 o
   9   7  -5      240.57      222.31    107.69 o
  10   7  -5      163.63      226.45     59.00 o
  11   7  -5       59.29       68.82     24.10 o
  12   7  -5      143.55      164.39     64.98 o
  13   7  -5      112.50       53.47     67.20 o
  14   7  -5      224.15      145.14    166.10 o
  15   7  -5       53.58       53.01     52.82 o
   1   8  -5      215.02      217.28     29.30 o
   2   8  -5      148.84      118.61     33.79 o
   3   8  -5      212.75      195.54     49.09 o
   4   8  -5       71.51       69.37     28.03 o
   5   8  -5      594.25      536.43    103.84 o
   6   8  -5      424.71      390.06     59.06 o
   7   8  -5      325.33      282.03    140.99 o
   8   8  -5      491.76      381.46    124.41 o
   9   8  -5      113.19      133.01     56.66 o
  10   8  -5       40.90       97.22     55.87 o
  11   8  -5      929.39      866.00     85.48 o
  12   8  -5      139.75      101.56     61.16 o
  13   8  -5        5.51       80.70     61.73 o
  14   8  -5      110.09       76.18    105.71 o
   0   9  -5       58.33       38.89     41.20 o
   1   9  -5      181.66      116.46     31.38 o
   2   9  -5      136.84      143.88    113.09 o
   3   9  -5       89.79       66.22     51.25 o
   4   9  -5      171.56      134.65     95.98 o
   5   9  -5      685.03      816.17     87.46 o
   6   9  -5      414.04      344.08     95.84 o
   7   9  -5      320.34      275.26     85.27 o
   8   9  -5      340.88      329.94     65.73 o
   9   9  -5      774.86      960.91    107.88 o
  10   9  -5       58.21       58.13     54.28 o
  11   9  -5      128.59      143.01     30.13 o
  12   9  -5       34.45       88.71     60.40 o
  13   9  -5      373.77      445.20    122.85 o
   1  10  -5      485.73      407.56    128.30 o
   2  10  -5      331.97      324.67     99.32 o
   3  10  -5        6.52       26.88     62.20 o
   4  10  -5       56.00       56.77     44.79 o
   5  10  -5       48.72       35.18    164.56 o
   6  10  -5      649.43      732.54    225.41 o
   7  10  -5      521.76      449.65     68.68 o
   8  10  -5       58.40       92.87     52.39 o
   9  10  -5      149.58      177.92     60.44 o
  10  10  -5      155.46      214.88     63.69 o
  11  10  -5       20.22       10.30     35.10 o
  12  10  -5      210.80      295.40     73.74 o
   0  11  -5      808.03      967.08    158.04 o
   1  11  -5      135.43       83.96    101.42 o
   2  11  -5      132.72       10.13     97.90 o
   3  11  -5      235.84      130.85     91.21 o
   4  11  -5      310.28      194.67     46.40 o
   5  11  -5        3.96      -31.26     50.20 o
   6  11  -5      274.63      129.65     58.85 o
   7  11  -5       25.84       64.07     55.98 o
   8  11  -5      348.54      351.68     72.54 o
   9  11  -5       94.81      137.28     60.93 o
  10  11  -5      172.80      189.98     63.12 o
  11  11  -5       38.36       31.47     29.31 o
  13  11  -5       21.95      179.24    289.82 o
   1  12  -5      117.63      -59.30     59.30 o
   2  12  -5       83.62      -43.10     43.10 o
   3  12  -5      513.23      230.23    186.20 o
   4  12  -5        8.03      -53.14     53.14 o
   5  12  -5      239.04      162.04     66.19 o
   6  12  -5       39.34      -27.18     50.99 o
   7  12  -5      108.50       71.40     60.70 o
   8  12  -5      103.52       50.61     59.49 o
   9  12  -5       64.34       63.09     66.00 o
  10  12  -5        6.14       -5.93     63.08 o
  11  12  -5      197.31      237.36     38.78 o
  12  12  -5        9.65       19.29    175.13 o
   0  13  -5      241.90      443.45    157.92 o
   1  13  -5       72.20       13.85     99.57 o
   2  13  -5       81.82       44.97    141.39 o
   4  13  -5       47.64      -65.77     65.77 o
   5  13  -5      175.54        6.80     72.04 o
   6  13  -5       80.35      -60.59     69.70 o
   7  13  -5       44.95      -61.20     61.20 o
   8  13  -5      107.70      -17.24     71.78 o
   9  13  -5      100.10       65.09     75.03 o
  10  13  -5       44.81       33.60     60.48 o
  11  13  -5       29.91       46.02     56.91 o
   1  14  -5       53.77      -76.66     76.66 o
   2  14  -5       19.04      -74.73     74.73 o
   3  14  -5       12.83      -82.55     82.55 o
   6  14  -5      107.61      -76.54     76.54 o
   7  14  -5      176.90      101.64     83.27 o
   8  14  -5      126.43      -36.55     85.27 o
   0  15  -5      238.49       22.15     96.20 o
   1  15  -5        6.51      -63.87     63.87 o
   2  15  -5      106.40        5.07    100.92 o
   3  15  -5        0.37      -88.98     88.98 o
   4  15  -5       78.94      -92.64     92.64 o
   0   0  -4     1494.35     1515.15     80.66 o
   2   0  -4       94.55       93.78     17.56 o
   4   0  -4    23947.18    25233.91    549.41 o
   6   0  -4     1012.37      900.86     63.26 o
   8   0  -4      584.44      566.87     63.95 o
  10   0  -4     2391.05     2420.96    138.46 o
  12   0  -4      273.83     -197.80    197.80 o
  14   0  -4       87.66       69.89     52.77 o
  16   0  -4      371.53      418.61    140.55 o
  18   0  -4      177.48      331.27    168.94 o
  20   0  -4       21.89      173.45    161.99 o
   1   1  -4      363.64      428.13     32.92 o
   2   1  -4     1827.96     1814.66     48.82 o
   3   1  -4     2884.97     2838.32     76.86 o
   4   1  -4      196.38      211.33     18.01 o
   5   1  -4     1699.34     1657.37     47.66 o
   6   1  -4      389.57      362.63     35.80 o
   7   1  -4      696.76      770.41     49.97 o
   8   1  -4     1365.33     1315.64    102.57 o
   9   1  -4      628.38      527.81    148.77 o
  10   1  -4     1620.54     1680.41     80.01 o
  11   1  -4      641.52      -81.61    166.80 o
  12   1  -4      364.43      253.90    118.78 o
  13   1  -4       48.82       -2.24     82.06 o
  14   1  -4      329.63      317.82     57.19 o
  15   1  -4      445.47      519.69    109.32 o
  16   1  -4      455.27      517.31    102.10 o
  17   1  -4       52.69      486.90    148.93 o
  18   1  -4      247.04      388.54     91.75 o
  19   1  -4        2.52       40.36     65.76 o
  20   1  -4       13.63       79.26    103.61 o
  21   1  -4      305.83      364.62     75.24 o
   0   2  -4      241.71      173.91     29.03 o
   1   2  -4      476.23      433.66     31.25 o
   2   2  -4      230.35      248.60     45.99 o
   3   2  -4      800.21      867.76     34.70 o
   4   2  -4      442.79      495.46     29.39 o
   5   2  -4     1807.58     1700.88     48.09 o
   6   2  -4      394.29      384.44     55.24 o
   7   2  -4      276.97      243.45     69.24 o
   8   2  -4        2.97       30.82     29.17 o
   9   2  -4     5137.41     4996.75    113.61 o
  10   2  -4       75.56       66.87     10.86 o
  11   2  -4      497.64      409.30    110.41 o
  12   2  -4      308.39     -130.42    140.59 o
  13   2  -4       62.58       82.08     36.90 o
  14   2  -4        6.47        4.51     45.00 o
  15   2  -4      598.48      629.91     97.69 o
  16   2  -4       98.86      118.81     47.32 o
  17   2  -4      878.04     1022.48     86.61 o
  18   2  -4       61.68       94.47     61.74 o
  21   2  -4       81.43       99.11     65.76 o
   1   3  -4      569.66      547.92     44.92 o
   2   3  -4      837.98      823.30     36.49 o
   3   3  -4     1532.28     1485.94     46.45 o
   4   3  -4      293.65      336.93     22.21 o
   5   3  -4      636.19      649.82     35.86 o
   6   3  -4       75.60      110.13     59.05 o
   7   3  -4      756.21      809.67     86.47 o
   8   3  -4      899.11      975.81     57.43 o
   9   3  -4      451.35      295.13    115.08 o
  10   3  -4     1716.08     1546.15     63.48 o
  11   3  -4     1056.16     1014.74     30.81 o
  12   3  -4      142.47       97.65     33.34 o
  13   3  -4     1016.47     2714.39    303.64 o
  14   3  -4       19.43       52.68     41.49 o
  15   3  -4      219.76      238.84     45.87 o
  16   3  -4      570.46      652.66    102.74 o
  17   3  -4       50.94      220.91    151.59 o
  18   3  -4      551.49      717.70     76.88 o
  21   3  -4       91.83      173.81     68.21 o
   0   4  -4     3101.93     3301.10    137.47 o
   1   4  -4     1587.74     1753.32     55.92 o
   2   4  -4      758.23      766.70     34.62 o
   3   4  -4      431.93      474.76     28.12 o
   4   4  -4     4566.73     4418.06    139.63 o
   5   4  -4      235.45      242.95     34.04 o
   6   4  -4      850.77      882.62     89.79 o
   7   4  -4       38.18       41.24     28.35 o
   8   4  -4      565.96      550.32     66.68 o
   9   4  -4       32.23       31.03     39.80 o
  10   4  -4     2042.99     1884.06     47.35 o
  11   4  -4        3.16        0.21     37.68 o
  12   4  -4     1023.05     1032.15     33.68 o
  13   4  -4      806.79      834.29     68.43 o
  14   4  -4      295.05      313.06     45.75 o
  15   4  -4       70.32       61.09     70.87 o
  16   4  -4      151.06      301.70     94.47 o
  18   4  -4      161.31      214.34     63.74 o
  20   4  -4       60.93      297.30    293.11 o
  21   4  -4       15.84       54.47     69.24 o
   1   5  -4      328.94      426.39     31.91 o
   2   5  -4      687.48      723.40     34.80 o
   3   5  -4     1547.26     1512.46     72.02 o
   4   5  -4      300.94      238.00     51.80 o
   5   5  -4      337.22      304.48     38.45 o
   6   5  -4      416.94      363.96     42.43 o
   7   5  -4      651.77      561.05     56.78 o
   8   5  -4      357.89      189.72    196.00 o
   9   5  -4       81.65        3.83    100.02 o
  10   5  -4     1004.70     1033.06     38.85 o
  11   5  -4       93.83      117.15     44.51 o
  13   5  -4      171.26      120.77     41.83 o
  14   5  -4       29.16        2.37     38.57 o
  15   5  -4      381.54      450.48     80.06 o
  16   5  -4      105.93     1452.22    395.52 o
  17   5  -4       56.85      114.62     56.23 o
  20   5  -4       74.83       32.27    110.01 o
   0   6  -4      211.63      182.58     27.91 o
   1   6  -4      958.81      936.73     43.00 o
   2   6  -4      591.57      583.28     35.01 o
   3   6  -4     1844.31     1869.90     57.82 o
   4   6  -4       59.25       84.10     26.64 o
   5   6  -4       92.03       45.94     38.03 o
   6   6  -4      252.91      246.09     27.37 o
   7   6  -4      108.55      109.08     71.33 o
   8   6  -4      230.01      195.06     63.86 o
   9   6  -4      555.25      621.59    238.98 o
  10   6  -4      100.20       81.74     22.50 o
  12   6  -4       13.37        7.40     42.93 o
  13   6  -4      256.89      231.96     55.38 o
  14   6  -4      138.44      137.32     44.16 o
  15   6  -4       90.13      149.84    101.91 o
  16   6  -4       87.32      366.07    673.44 o
  17   6  -4      413.57      510.50     68.94 o
  20   6  -4       23.71       -5.25     93.64 o
   1   7  -4     1617.65     1720.22     58.73 o
   2   7  -4     1887.30     1973.62     60.36 o
   3   7  -4      877.66      867.46     81.88 o
   4   7  -4      258.02      171.48     52.70 o
   5   7  -4      363.41      291.77     33.67 o
   6   7  -4       34.15       15.91     22.05 o
   7   7  -4       26.31       38.45     21.54 o
   8   7  -4      195.47       96.48     62.21 o
   9   7  -4      177.44       78.90     57.40 o
  10   7  -4      516.76      508.03     32.83 o
  11   7  -4      178.82      149.82     38.48 o
  12   7  -4      654.24      695.67     68.15 o
  13   7  -4       88.43      104.51     78.70 o
  14   7  -4      105.36       35.03     54.34 o
  16   7  -4      221.43      299.24     58.76 o
   0   8  -4      262.12      212.28     42.33 o
   1   8  -4       70.86       59.13     24.67 o
   2   8  -4     3088.99     2753.96     81.89 o
   3   8  -4       93.16      104.34     27.72 o
   4   8  -4      481.31      456.56     64.25 o
   5   8  -4      114.10      194.21     60.63 o
   6   8  -4       89.59      101.87     28.13 o
   7   8  -4       84.85       97.57     26.89 o
   8   8  -4      225.55      144.00     74.82 o
   9   8  -4      405.01      294.96     55.24 o
  10   8  -4      151.27       99.20     56.83 o
  11   8  -4      398.67      367.74     60.50 o
  12   8  -4      501.76      476.24     33.63 o
  13   8  -4      370.64      425.27    105.37 o
  14   8  -4       93.49      274.67    591.32 o
  15   8  -4       97.81      367.76    631.41 o
  19   8  -4       87.94      213.95     94.72 o
   1   9  -4      765.85      711.66    103.42 o
   2   9  -4      105.04       83.74     28.59 o
   3   9  -4      323.74      230.44     36.81 o
   4   9  -4       53.20       26.24    111.37 o
   5   9  -4      165.51      139.93     81.47 o
   6   9  -4       54.80       65.66     29.22 o
   7   9  -4      142.67      164.93     31.35 o
   8   9  -4        8.42       72.61     45.70 o
   9   9  -4        4.13       35.34     47.10 o
  10   9  -4       31.83       23.25     43.35 o
  11   9  -4       92.99       98.94     35.43 o
  12   9  -4      110.39       99.85     68.39 o
  13   9  -4      257.44      339.97     97.51 o
  14   9  -4       23.72       87.66    156.24 o
   0  10  -4      831.75      742.16    133.33 o
   1  10  -4       42.81      -53.76     54.69 o
   2  10  -4        4.46      -56.43     62.99 o
   3  10  -4        6.41      -34.29     34.29 o
   4  10  -4      158.46       86.03     46.10 o
   5  10  -4      166.06      119.96     35.20 o
   6  10  -4      305.55      319.42     39.34 o
   7  10  -4       46.97       30.03     31.07 o
   8  10  -4       66.77      108.67     52.01 o
   9  10  -4       53.29       83.31     48.84 o
  10  10  -4        7.64        4.94     25.72 o
  11  10  -4      211.13      196.89     32.39 o
  12  10  -4       22.09       66.62     61.12 o
  13  10  -4      111.16      197.87    228.12 o
   1  11  -4      122.86      -28.41     39.02 o
   2  11  -4        1.19      -38.40     38.40 o
   3  11  -4      682.85      538.41     53.10 o
   4  11  -4       66.27       -6.15     37.72 o
   5  11  -4      188.17       46.40    110.40 o
   6  11  -4      254.29      240.26     45.49 o
   7  11  -4       88.40       84.82     52.16 o
   8  11  -4       69.73       59.04     56.17 o
   9  11  -4      185.95      160.27     61.84 o
  10  11  -4      286.54      273.67     37.09 o
  11  11  -4       86.41       90.70     71.59 o
  12  11  -4      229.82      239.50     37.07 o
   0  12  -4      131.36       90.53    197.72 o
   1  12  -4       34.05       -4.21    113.09 o
   2  12  -4      176.60       21.47     85.46 o
   3  12  -4      156.23      -45.30     45.30 o
   4  12  -4      139.03       45.14     41.42 o
   5  12  -4       62.94       -8.57     39.08 o
   6  12  -4      490.17      452.90     68.38 o
   7  12  -4      129.02        9.68     69.25 o
   8  12  -4        0.26        4.99     62.56 o
   9  12  -4      310.14      305.83     78.51 o
  10  12  -4      155.85      120.42    148.51 o
   1  13  -4       34.09       48.31     59.74 o
   2  13  -4        9.69      -47.46     76.96 o
   3  13  -4      108.77       23.79     53.90 o
   4  13  -4       30.81      -72.89     72.89 o
   5  13  -4      325.39      271.18    151.59 o
   6  13  -4        7.95       12.70     54.85 o
   7  13  -4      136.91       40.33     73.56 o
   8  13  -4      237.40      -57.45    393.05 o
   0  14  -4       89.26      -74.95     74.95 o
   2  14  -4       40.19      -50.13     50.13 o
   3  14  -4       14.11      -46.51     46.51 o
   4  14  -4      378.02      214.76    116.15 o
   5  14  -4       90.40       96.08     60.25 o
   8  14  -4      156.40      -53.14     86.07 o
   9  14  -4       16.52      -37.45    128.93 o
  10  14  -4       33.42       21.80     36.31 o
  11  14  -4       43.43        4.24     35.39 o
   1  15  -4       21.97      -56.11     56.11 o
   2  15  -4       21.98      -80.23     80.23 o
   3  15  -4      291.31      178.84    124.47 o
   4  15  -4        1.55      -51.11     96.20 o
   5  15  -4      175.96      -88.79     95.71 o
   6  15  -4       26.17      -99.37     99.37 o
   7  15  -4       82.09     -101.45    101.45 o
   8  15  -4       40.40       50.12     43.51 o
   9  15  -4       18.58       65.66     41.99 o
   0  16  -4      174.90      105.99     97.14 o
   1  16  -4       46.80       50.22     61.78 o
   2  16  -4       19.52      -19.73     55.98 o
   3  16  -4       31.84        4.25     53.32 o
   4  16  -4       38.85       -2.62    129.04 o
   5  16  -4        2.52      -86.97     86.97 o
   2   0  -3      265.20      235.24     26.63 o
   4   0  -3     4366.08     3742.20    213.82 o
   6   0  -3     5529.65     5278.36    242.31 o
  12   0  -3     3504.54     3304.53    512.38 o
  14   0  -3      405.16      475.78    209.78 o
  18   0  -3       70.82       84.44     60.84 o
  20   0  -3      290.81      352.44     85.38 o
  22   0  -3      244.42      346.25    124.09 o
   0   1  -3     3312.37     3320.00    130.22 o
   1   1  -3      193.01      174.73     18.35 o
   2   1  -3      195.22      214.05     19.75 o
   3   1  -3      310.49      312.27     15.85 o
   4   1  -3     1060.67      995.26     17.84 o
   6   1  -3      473.31      458.94     35.08 o
   7   1  -3      907.96      918.18     56.96 o
   8   1  -3     1099.68     1121.13     36.34 o
   9   1  -3      239.39      228.36     54.39 o
  10   1  -3      438.43      409.88     77.09 o
  11   1  -3     1510.28     1601.99     74.61 o
  12   1  -3     1301.58     1279.59     89.23 o
  13   1  -3     2693.88     2693.93     92.17 o
  14   1  -3      395.90      444.12     66.94 o
  16   1  -3      297.73     1460.01    267.39 o
  17   1  -3        0.12       52.64     40.54 o
  18   1  -3      584.44      678.16     60.12 o
  19   1  -3      433.59      500.91     69.00 o
  20   1  -3       34.10       11.43     50.81 o
  21   1  -3      190.33      208.59     60.86 o
  22   1  -3       54.80       18.49     56.74 o
   1   2  -3    19682.50    20637.46    501.29 o
   2   2  -3      281.58      333.60     23.15 o
   3   2  -3      444.94      401.64     37.31 o
   4   2  -3     1150.17     1243.76     50.96 o
   5   2  -3      665.33      776.70     77.39 o
   6   2  -3      136.09      119.32     49.66 o
   7   2  -3     6542.37     6723.70    184.19 o
   8   2  -3      429.88      416.90     55.22 o
   9   2  -3      316.73      264.56     44.83 o
  10   2  -3      109.12       99.41     44.55 o
  11   2  -3      895.56      867.68     25.46 o
  12   2  -3      198.72      239.51     66.33 o
  13   2  -3      435.71      407.91     51.47 o
  14   2  -3      587.46      557.36     60.76 o
  17   2  -3      177.83      244.36     68.43 o
  18   2  -3       79.49      141.34     54.09 o
  19   2  -3      163.44      169.82     53.17 o
  20   2  -3        9.88      -21.64     51.04 o
  21   2  -3       25.54       16.47     56.60 o
  22   2  -3       96.80       81.05     61.28 o
   0   3  -3     4865.54     4735.51    178.22 o
   1   3  -3      648.37      566.41     33.50 o
   2   3  -3      265.51      235.56     19.07 o
   3   3  -3     1155.82     1175.90    131.92 o
   4   3  -3     1064.48     1297.69     77.40 o
   5   3  -3     4463.77     4418.71    219.22 o
   6   3  -3     1009.86      941.50    131.50 o
   7   3  -3      271.17      261.29     48.99 o
   8   3  -3     1319.58     1355.58     61.55 o
   9   3  -3      241.49      238.54     74.32 o
  10   3  -3      279.84      234.26     47.50 o
  11   3  -3      808.79      780.45     39.54 o
  12   3  -3      267.18      279.93     56.98 o
  13   3  -3      887.87      886.18    105.81 o
  14   3  -3      132.23      101.05     37.04 o
  15   3  -3      242.16      236.67     48.18 o
  17   3  -3       57.21       92.94     88.73 o
  18   3  -3      402.06      437.86     60.42 o
  19   3  -3      243.53      327.71     57.41 o
  20   3  -3      278.90      366.15     63.39 o
  21   3  -3       67.14       62.88     57.73 o
  22   3  -3       14.41      -36.12     57.60 o
   1   4  -3     1954.34     2017.29     69.48 o
   2   4  -3     1975.20     1990.01     75.99 o
   3   4  -3      438.08      497.92     28.18 o
   4   4  -3      748.50      738.36     51.22 o
   5   4  -3      261.91      222.03     31.04 o
   6   4  -3     2522.66     2614.86     81.44 o
   7   4  -3       41.22       39.15     27.51 o
   8   4  -3      279.51      228.14     76.49 o
   9   4  -3      100.10      107.24     34.46 o
  10   4  -3        3.20      -11.58     40.93 o
  11   4  -3       20.36       24.07     14.21 o
  12   4  -3      577.27      538.10     25.67 o
  13   4  -3      275.27      291.46     77.55 o
  14   4  -3      839.05     2903.12    242.63 o
  16   4  -3      101.26      164.26     43.52 o
  17   4  -3       68.32      155.00    102.51 o
  18   4  -3       37.08        9.51     48.68 o
  19   4  -3        9.46       34.46     49.79 o
  20   4  -3      262.16      317.13     62.50 o
  21   4  -3      141.82      150.07     62.68 o
  22   4  -3       15.48        8.34     57.68 o
   0   5  -3     6088.82     6423.03    243.57 o
   1   5  -3     5343.27     5788.73    140.18 o
   2   5  -3     3343.93     3446.55     83.60 o
   3   5  -3      174.07      239.39     34.92 o
   4   5  -3     1788.57     1762.46    135.32 o
   5   5  -3      571.45      497.96     66.65 o
   6   5  -3      203.26      238.81     38.56 o
   7   5  -3      627.51      570.87     45.34 o
   8   5  -3      470.14      407.97     42.23 o
   9   5  -3      661.20      659.21     23.71 o
  10   5  -3      861.89      887.25     57.20 o
  11   5  -3      454.42      450.23     58.64 o
  12   5  -3       49.20       41.05     83.19 o
  13   5  -3     1643.27     1597.25     83.12 o
  14   5  -3       89.93       97.59     19.55 o
  15   5  -3      658.72      672.00     57.29 o
  16   5  -3      121.05      129.49     51.79 o
  18   5  -3      271.27      396.25    129.57 o
  19   5  -3      109.49      177.76     58.52 o
  20   5  -3       98.90      159.38     58.85 o
  21   5  -3      156.31      136.72     62.23 o
   1   6  -3      939.37      971.48     39.81 o
   2   6  -3      478.37      520.85     30.66 o
   3   6  -3     3014.12     3139.96    115.41 o
   4   6  -3      359.88      293.31     59.18 o
   5   6  -3     1467.65     1463.04     52.82 o
   6   6  -3      335.58      381.57     43.12 o
   7   6  -3     2668.50     2492.39     67.27 o
   8   6  -3     1135.39     1118.17     85.48 o
   9   6  -3     1076.09     1021.76     30.90 o
  10   6  -3      262.60      246.66     64.91 o
  11   6  -3      218.14      185.95     22.61 o
  12   6  -3       58.12       54.77     38.05 o
  15   6  -3      333.46      363.83     27.42 o
  16   6  -3      462.00      603.21     60.12 o
  18   6  -3        3.34       56.00    117.14 o
  20   6  -3      189.05      238.38     62.60 o
  21   6  -3        2.65      -22.34     64.75 o
   0   7  -3     2029.97     2026.14    118.21 o
   1   7  -3       41.70       22.73     29.48 o
   2   7  -3      516.00      497.20     41.98 o
   3   7  -3       38.70      -31.44     44.10 o
   4   7  -3      482.21      529.68     68.29 o
   5   7  -3      736.71      822.04     70.17 o
   6   7  -3      487.92      503.04     37.92 o
   7   7  -3      100.96       72.06     82.87 o
   8   7  -3      613.15      561.25     59.12 o
   9   7  -3       80.36       72.78     58.45 o
  11   7  -3        6.07        3.54     20.43 o
  14   7  -3      217.94      278.72     28.18 o
  15   7  -3        9.08       48.72     48.47 o
  17   7  -3       27.46       59.46     66.84 o
  19   7  -3       68.24       67.89     79.09 o
  20   7  -3      231.58      310.00     68.36 o
   1   8  -3      386.26      314.96     34.93 o
   2   8  -3       39.40       33.90     25.25 o
   3   8  -3      283.43      251.77     37.68 o
   4   8  -3      141.75      111.91     26.23 o
   5   8  -3      135.15      124.51     41.22 o
   6   8  -3      442.71      409.21     38.32 o
   7   8  -3      602.48      566.79     72.21 o
   8   8  -3      320.63      303.71     28.90 o
   9   8  -3       15.95       -8.30     16.00 o
  10   8  -3       32.86       39.21     16.97 o
  13   8  -3       31.91       94.43    121.17 o
  14   8  -3      483.40      505.84     35.74 o
  16   8  -3       42.23       95.76     60.75 o
  17   8  -3       42.11      124.05    102.74 o
  18   8  -3        6.33      -30.14     56.82 o
  19   8  -3      143.82      212.27     61.71 o
  20   8  -3       29.32       -9.53     61.55 o
   0   9  -3      473.46      352.47     57.45 o
   1   9  -3      611.67      577.25     48.23 o
   2   9  -3      333.72      240.76     52.71 o
   3   9  -3      112.88       62.40     43.24 o
   4   9  -3      374.77      318.24     29.12 o
   5   9  -3       96.07       63.95     34.64 o
   6   9  -3      855.58      846.67     44.49 o
   7   9  -3      904.37      932.31     72.47 o
   8   9  -3       40.75       54.44     22.56 o
   9   9  -3      827.83      865.99     34.85 o
  10   9  -3      349.07      341.54     31.75 o
  11   9  -3      167.13      147.27     33.21 o
  12   9  -3      433.05      456.64    100.99 o
  13   9  -3      685.77      716.75     42.38 o
  15   9  -3       60.64      164.46     89.92 o
  18   9  -3       39.93       48.62     66.83 o
  19   9  -3       11.49       12.84     65.62 o
   1  10  -3      513.51      420.41     87.16 o
   2  10  -3      327.32      375.86     60.29 o
   3  10  -3      231.60      113.16    188.03 o
   4  10  -3      115.60       43.67     49.34 o
   5  10  -3      859.26      838.17     69.84 o
   6  10  -3      932.77     1010.02     60.61 o
   7  10  -3      155.45      154.48     54.24 o
   8  10  -3      226.82      220.33     47.70 o
   9  10  -3      377.62      352.68     95.09 o
  10  10  -3      235.09      244.91     53.81 o
  11  10  -3      231.67      229.65    114.73 o
  12  10  -3      303.49      284.21     33.94 o
  17  10  -3       74.25      -34.93    119.37 o
  18  10  -3       78.49        9.71    185.34 o
   0  11  -3      857.77      905.60    181.60 o
   1  11  -3       51.17      -36.74     36.74 o
   2  11  -3      293.45      171.45     64.37 o
   3  11  -3      176.00      147.06     57.89 o
   4  11  -3      509.31      485.55     60.40 o
   5  11  -3      170.55      209.31    105.40 o
   6  11  -3       27.98       42.09     35.29 o
   7  11  -3       94.25      101.59     35.29 o
   8  11  -3      267.60      183.83    136.66 o
   9  11  -3      170.05      182.31     82.43 o
  10  11  -3       97.51      137.24    114.50 o
  16  11  -3       13.96       -1.40     64.47 o
  17  11  -3       21.97      454.23    208.87 o
   1  12  -3      338.73      254.30     51.82 o
   2  12  -3      118.36      -59.20     59.27 o
   3  12  -3       30.30      -98.45    110.77 o
   4  12  -3        4.66      -37.55     37.55 o
   5  12  -3        7.78      -35.00     35.00 o
   6  12  -3      105.20       84.38     84.74 o
   7  12  -3      610.23      561.07    107.76 o
   8  12  -3       19.70        6.19     52.59 o
   9  12  -3       87.35      102.36    145.28 o
  16  12  -3       94.69       42.14    134.77 o
   0  13  -3     1473.29     1194.70     96.47 o
   1  13  -3      118.51       84.93    110.57 o
   2  13  -3      131.24       59.09     62.21 o
   3  13  -3      263.76      196.79     84.22 o
   4  13  -3      131.25       49.96     79.77 o
   5  13  -3      141.01       96.88     56.02 o
   6  13  -3      129.59      161.98     46.21 o
   7  13  -3      110.52      106.24     43.57 o
   8  13  -3      277.08      278.69    130.61 o
   9  13  -3      377.32      350.75     75.54 o
  14  13  -3      164.45      167.92     48.99 o
  15  13  -3      277.38      319.93     50.61 o
   1  14  -3       12.19       32.33     56.03 o
   2  14  -3       73.52       53.16     52.65 o
   3  14  -3      373.87      334.52    106.71 o
   4  14  -3      111.36       19.49    116.95 o
   5  14  -3       84.70      -32.77    134.56 o
   6  14  -3      100.83       83.00    115.25 o
   7  14  -3       45.19       68.00     57.57 o
   8  14  -3       66.33       93.72     34.02 o
   9  14  -3      119.38       72.24     36.65 o
  10  14  -3      179.61      123.78     41.77 o
  11  14  -3       93.45       91.39    172.40 o
  12  14  -3      260.51      300.30     46.35 o
  13  14  -3       13.92        3.34     48.61 o
   0  15  -3      147.07       50.08     72.65 o
   1  15  -3       46.78      -67.92     72.95 o
   2  15  -3      164.39       59.05     77.28 o
   3  15  -3        6.46      -25.93     46.47 o
   4  15  -3      131.01       85.96     71.21 o
   5  15  -3      260.18      235.37    140.65 o
   6  15  -3       14.27       -4.02     51.13 o
   7  15  -3       17.09        1.50     30.97 o
   8  15  -3       92.34       51.94     73.14 o
   9  15  -3       15.46        1.70     66.64 o
  10  15  -3      122.47      188.35     46.49 o
  11  15  -3       47.07       51.10     41.81 o
   1  16  -3      112.88       16.49     54.20 o
   2  16  -3       63.27        7.07     54.89 o
   3  16  -3       60.03       62.56     64.20 o
   4  16  -3       89.94       -5.67    104.93 o
   5  16  -3       18.18       -4.66     73.65 o
   6  16  -3       71.24       81.98     36.25 o
   7  16  -3      228.39      210.37     72.42 o
   8  16  -3       59.15       15.16     39.92 o
   0  17  -3      320.80      280.69     91.93 o
   1  17  -3       15.78       -8.74     50.46 o
   2  17  -3       71.41       31.99     79.17 o
   3  17  -3      111.04       64.05     77.03 o
   2   0  -2    11637.21    13025.04    275.52 o
   4   0  -2     9601.56     9641.67    453.05 o
   8   0  -2     3924.58     4005.19    132.03 o
  10   0  -2     1360.65     1289.04     76.31 o
  12   0  -2      857.67      864.74     98.54 o
  14   0  -2      175.68      177.67     42.38 o
  16   0  -2      917.76      876.36    101.98 o
  18   0  -2      132.83      125.68     54.28 o
  20   0  -2       73.26       87.87     61.97 o
  22   0  -2       96.81       54.13     76.70 o
   1   1  -2      559.66      740.39     30.82 o
   2   1  -2      494.54      494.83     11.93 o
   3   1  -2     2057.47     2051.00     35.21 o
   4   1  -2      406.76      392.15     32.51 o
   5   1  -2      827.48      972.72     61.12 o
   6   1  -2      613.77      650.45     24.89 o
   8   1  -2     1867.43     1869.02     39.38 o
   9   1  -2      598.35      636.88     19.89 o
  10   1  -2      427.49      394.05     25.84 o
  11   1  -2      486.83      487.73     56.45 o
  12   1  -2      871.09      873.67     49.06 o
  13   1  -2      344.19      337.73     60.59 o
  14   1  -2      635.54      683.02     67.79 o
  15   1  -2      609.62      561.81     42.63 o
  16   1  -2      867.17      852.43     76.46 o
  17   1  -2       49.39       45.29     33.56 o
  18   1  -2      143.23      170.31     39.70 o
  19   1  -2      229.45      228.77     44.31 o
  20   1  -2       89.23       87.20     44.46 o
  21   1  -2      296.68      257.02     54.25 o
  22   1  -2      194.43      210.27     56.22 o
  23   1  -2       83.35       49.36     56.20 o
   0   2  -2    35375.86    37693.23   1286.02 o
   1   2  -2    12359.04    13998.87    341.67 o
   2   2  -2      815.68     1025.63     30.71 o
   3   2  -2     3667.08     3795.90     83.96 o
   4   2  -2     4459.47     4771.35    135.56 o
   5   2  -2      443.57      534.08     85.95 o
   6   2  -2       65.65       72.29     39.18 o
   8   2  -2      712.54      805.52     41.81 o
   9   2  -2       66.84       46.79     10.80 o
  10   2  -2      102.34      115.51     21.78 o
  11   2  -2     1586.01     1505.67     46.22 o
  12   2  -2      322.94      309.27     29.82 o
  13   2  -2      131.48      835.42    155.69 o
  14   2  -2      189.49      237.05     60.71 o
  15   2  -2     1005.38     1025.44     66.78 o
  16   2  -2       52.40       60.13     32.35 o
  17   2  -2       82.77      104.87     35.91 o
  18   2  -2      128.93      112.57     38.26 o
  19   2  -2      111.54      107.64     41.92 o
  20   2  -2       10.56       -5.43     41.48 o
  21   2  -2       14.22      -12.63     46.07 o
  22   2  -2       58.08       99.98     54.22 o
  23   2  -2       12.61       14.48     55.16 o
   1   3  -2     2253.04     2440.20     62.86 o
   2   3  -2     1245.17     1297.79     36.89 o
   3   3  -2      117.36      126.37     13.82 o
   4   3  -2     1473.19     1481.64     43.20 o
   5   3  -2       36.06       36.09     15.83 o
   7   3  -2     1108.88     1095.97     26.27 o
   8   3  -2     1045.74      997.83     31.47 o
   9   3  -2      413.26      468.56     22.91 o
  10   3  -2     1394.00     1417.29     35.64 o
  11   3  -2      145.00      146.36     26.26 o
  12   3  -2      807.25      777.23     28.57 o
  13   3  -2      319.75      332.37     23.27 o
  14   3  -2      976.57      959.19     33.18 o
  15   3  -2      338.57      330.62     23.78 o
  16   3  -2      527.57      499.45     47.10 o
  17   3  -2      107.31      104.00     36.98 o
  18   3  -2      387.05      407.36     48.22 o
  19   3  -2      151.25      159.31     44.72 o
  20   3  -2      106.81      129.74     47.85 o
  21   3  -2      314.32      338.50     59.03 o
  22   3  -2      142.27      168.53     56.42 o
  23   3  -2       51.50       79.78     58.08 o
   0   4  -2     4438.99     4613.99    174.70 o
   1   4  -2      209.00      256.44     24.97 o
   2   4  -2     7022.55     7632.81    158.00 o
   3   4  -2      451.49      454.57     37.84 o
   4   4  -2     2731.92     2742.03     86.46 o
   5   4  -2     4881.10     4987.25    126.17 o
   6   4  -2     3390.96     3327.56    170.72 o
   7   4  -2      378.53      397.52     67.65 o
   8   4  -2     1654.38     1618.55     34.52 o
   9   4  -2     3034.31     3027.04     56.33 o
  10   4  -2      877.40      897.36     32.38 o
  11   4  -2       88.99       88.73     21.59 o
  13   4  -2      997.68     1067.71     34.98 o
  14   4  -2       43.78       35.60     16.48 o
  16   4  -2      101.75      112.53     42.20 o
  17   4  -2      185.20      208.21     40.00 o
  18   4  -2       13.77       15.98     38.83 o
  19   4  -2       72.79       69.92     43.72 o
  20   4  -2      118.58      137.48     48.53 o
  21   4  -2       26.32        1.60     49.40 o
  22   4  -2       80.28      103.59     55.03 o
   1   5  -2      952.16      997.24     37.03 o
   2   5  -2      245.36      266.08     39.44 o
   3   5  -2     1440.51     1245.49    106.65 o
   4   5  -2      197.95      138.68     33.45 o
   5   5  -2     1137.35     1166.06     50.58 o
   6   5  -2      100.67       78.74     17.73 o
   7   5  -2      918.22      909.83     55.08 o
   8   5  -2     2223.54     2252.48     45.82 o
   9   5  -2       82.28       87.96     13.53 o
  10   5  -2      119.00       99.91     14.36 o
  11   5  -2     1114.41     1148.98     89.79 o
  14   5  -2      218.86      231.94     22.29 o
  16   5  -2      738.45      755.70     67.86 o
  17   5  -2      212.67      224.74     25.10 o
  19   5  -2      223.81      293.62     51.25 o
  20   5  -2       81.65      112.25     51.96 o
  21   5  -2      105.45      123.80     55.20 o
  22   5  -2      137.55       38.63     92.62 o
   0   6  -2     1657.73     1657.31     64.95 o
   1   6  -2      621.32      616.78     29.81 o
   2   6  -2      101.81      100.98     21.05 o
   3   6  -2      516.82      487.57     51.78 o
   4   6  -2     1410.30     1313.45     43.18 o
   5   6  -2      134.06      130.61     21.34 o
   6   6  -2      309.51      300.51     36.75 o
   7   6  -2        6.01        1.91     17.64 o
   8   6  -2      960.60      978.89     29.76 o
   9   6  -2      774.75      792.37     27.80 o
  10   6  -2     1233.87     1133.54     40.86 o
  12   6  -2      520.31      531.83     32.99 o
  13   6  -2       79.09      111.57     24.68 o
  15   6  -2      347.84      405.01     28.70 o
  16   6  -2       23.87       20.71     35.38 o
  17   6  -2      265.36      269.96     27.54 o
  18   6  -2      426.54      453.17     55.01 o
  19   6  -2       75.27      158.91     48.30 o
  20   6  -2       79.48       22.00     55.35 o
  21   6  -2        6.58      -26.32     52.94 o
  22   6  -2       39.36       19.35     57.73 o
   1   7  -2     1283.62     1226.25     52.25 o
   2   7  -2     2084.81     1944.86     53.87 o
   3   7  -2      591.43      552.94     36.11 o
   4   7  -2      685.89      634.08     31.70 o
   5   7  -2      265.38      269.85     34.21 o
   6   7  -2     1722.68     1753.23     56.17 o
   7   7  -2     1342.93     1284.84     48.23 o
   8   7  -2     1019.25      951.81     30.62 o
   9   7  -2      222.43      233.29     18.92 o
  10   7  -2     1323.18     1280.30     37.00 o
  12   7  -2      833.42      823.67     32.65 o
  14   7  -2      863.74      839.65     41.79 o
  15   7  -2       57.57      100.38    102.42 o
  16   7  -2      175.32      215.19     33.50 o
  17   7  -2      181.61      181.62     33.54 o
  18   7  -2      294.62      313.34     52.10 o
  19   7  -2       37.16       -2.48     55.19 o
  20   7  -2      133.62      126.22     52.81 o
  21   7  -2       62.19      101.85     59.85 o
   1   8  -2     1538.35     1387.25     57.76 o
   2   8  -2     1988.96     1926.48     66.43 o
   3   8  -2      745.16      727.45     32.54 o
   4   8  -2      778.92      794.92     61.64 o
   5   8  -2     1989.53     1935.75     89.86 o
   6   8  -2     1146.31     1086.21     44.86 o
   7   8  -2      434.72      470.55     33.76 o
   8   8  -2      641.62      617.11     28.12 o
   9   8  -2      727.02      726.68     30.94 o
  11   8  -2      571.01      580.91     29.06 o
  14   8  -2      151.80      161.09     27.36 o
  15   8  -2      308.03      347.62     78.75 o
  16   8  -2       18.57       90.73     78.63 o
  17   8  -2      238.99      248.98     30.07 o
  18   8  -2       71.28      106.07     29.11 o
  19   8  -2      239.64      192.97     61.74 o
  20   8  -2        3.98      -54.72     54.72 o
   1   9  -2     2270.86     2207.06    146.17 o
   2   9  -2     1268.93     1225.13     59.29 o
   3   9  -2     2724.30     2502.76     79.98 o
   4   9  -2      168.37      138.43     38.95 o
   5   9  -2      808.65      784.81     39.16 o
   7   9  -2      595.43      578.97     38.84 o
   8   9  -2      188.60      170.79     19.73 o
   9   9  -2      201.09      217.67     22.12 o
  14   9  -2      140.71      105.97     27.52 o
  15   9  -2      187.38      792.18    190.69 o
  16   9  -2       48.15       93.55     28.62 o
  17   9  -2      286.84      313.50     43.23 o
  18   9  -2       22.90       82.30     29.50 o
  19   9  -2      176.03      200.48     61.79 o
  20   9  -2       26.53       67.62     58.56 o
   0  10  -2      344.71      374.71     64.14 o
   1  10  -2      661.46      698.24     57.62 o
   2  10  -2      408.11      542.75     82.27 o
   3  10  -2      465.23      467.79     45.46 o
   4  10  -2     1137.30     1138.85     61.46 o
   5  10  -2       40.18      -11.98     61.38 o
   6  10  -2      472.66      522.97     49.38 o
   7  10  -2      120.11      151.49     71.10 o
   8  10  -2      142.95      138.93     20.34 o
  10  10  -2      664.59      700.01     33.84 o
  12  10  -2      294.40      324.52     27.39 o
  13  10  -2      242.40      248.11     31.29 o
  15  10  -2      111.35      146.73     37.54 o
  16  10  -2      232.77      200.86     58.04 o
  17  10  -2       63.15       23.69     40.51 o
  18  10  -2      151.26      127.96     31.89 o
   2  11  -2      415.85      728.53    109.92 o
   3  11  -2      803.95      900.45    186.81 o
   4  11  -2      391.50      368.12     57.98 o
   5  11  -2      495.78      504.77     94.16 o
   8  11  -2      436.61      463.81     33.52 o
   9  11  -2      292.23      319.65     37.08 o
  10  11  -2      637.16      625.70     38.25 o
  11  11  -2      137.03      170.24     28.77 o
  12  11  -2      596.38      626.43     39.60 o
  13  11  -2       84.08       38.40     34.64 o
  14  11  -2      154.97      216.57     49.60 o
  15  11  -2      214.46      205.14     40.29 o
  16  11  -2      232.98      207.23     39.35 o
  17  11  -2       27.95       14.44     78.76 o
  18  11  -2       78.38       54.03     95.71 o
   0  12  -2     1268.02     1439.67    116.80 o
   1  12  -2      432.30      517.01     60.45 o
   2  12  -2       65.51      103.54     49.15 o
   3  12  -2       88.46       67.11     44.81 o
   4  12  -2      337.43      373.62     77.64 o
   5  12  -2      286.57      306.77    193.81 o
   6  12  -2      366.68      495.01    294.75 o
   7  12  -2      380.58      391.49     33.77 o
   8  12  -2      320.71      322.14     32.24 o
   9  12  -2      297.47      309.01     44.26 o
  10  12  -2       41.49       26.53     31.86 o
  11  12  -2      485.15      493.57     63.31 o
  12  12  -2        1.99       68.60    180.14 o
  13  12  -2      333.09      397.78     53.87 o
  14  12  -2       32.18     -122.05    143.26 o
  15  12  -2      328.44      305.84     42.80 o
  16  12  -2        3.59       33.82     51.77 o
  17  12  -2      191.20      180.75     40.57 o
   1  13  -2      290.95      302.74     54.37 o
   2  13  -2       65.73       32.10     43.85 o
   3  13  -2      113.77      117.48     47.61 o
   4  13  -2       83.49       54.38     55.54 o
   5  13  -2      565.22      481.74    117.82 o
   6  13  -2       44.74      -13.72     43.18 o
   7  13  -2      331.49      327.65     35.33 o
   8  13  -2      150.49      176.69     33.32 o
   9  13  -2      177.59      238.99     62.16 o
  10  13  -2       45.41       39.47     28.86 o
  11  13  -2      541.90      558.81     41.27 o
  12  13  -2       34.90       28.50     52.69 o
  13  13  -2        9.46       76.42     57.83 o
  14  13  -2       23.26       22.23     60.33 o
  15  13  -2      148.21      307.66    218.53 o
  16  13  -2       73.41       93.82     40.75 o
   0  14  -2       36.89       11.83     64.71 o
   1  14  -2       53.90       -7.69     44.49 o
   2  14  -2       38.12        6.27     44.27 o
   3  14  -2       60.86        5.44     95.03 o
   4  14  -2      519.85      502.84     99.28 o
   5  14  -2       41.45       61.21     51.11 o
   6  14  -2       20.33       41.30     29.58 o
   7  14  -2        3.83      -18.38     36.94 o
   8  14  -2      148.52      157.40     52.89 o
   9  14  -2       32.16       15.74     41.38 o
  10  14  -2       42.34        7.96     91.24 o
  11  14  -2       37.63       51.14     39.92 o
  12  14  -2      129.67      238.02     49.93 o
  13  14  -2       34.68       55.64     40.60 o
  14  14  -2       12.04       -3.21     38.29 o
   1  15  -2      241.63      216.29     62.35 o
   2  15  -2      236.36      239.62     82.82 o
   3  15  -2      239.59      232.81     99.77 o
   4  15  -2       23.68      -29.82     96.44 o
   5  15  -2      258.95      236.84     40.74 o
   6  15  -2      143.47      143.38     33.38 o
   7  15  -2       96.15       93.71     33.59 o
   8  15  -2       67.61       42.07     39.35 o
   9  15  -2       97.48       96.03     34.12 o
  10  15  -2       41.77       19.27     45.50 o
  11  15  -2       80.02       33.28     40.65 o
  12  15  -2      102.67       76.42     44.58 o
   0  16  -2       90.74       92.00     77.07 o
   1  16  -2       92.97       77.27     49.42 o
   2  16  -2        1.10       44.74     48.48 o
   3  16  -2       32.02        4.30     51.80 o
   4  16  -2       13.59       -1.84     50.31 o
   5  16  -2       90.55       42.03     32.85 o
   6  16  -2        6.57        0.26     31.99 o
   7  16  -2       63.15       59.91     33.53 o
   8  16  -2       72.41       82.00     33.59 o
   9  16  -2      118.57      114.97     53.01 o
  10  16  -2        7.10       13.33     40.24 o
   1  17  -2       67.30       67.77     54.31 o
   2  17  -2       14.90       17.88     53.59 o
   3  17  -2      105.22      144.20     58.27 o
   4  17  -2       92.12      108.18     63.66 o
   5  17  -2       67.42       79.91     38.29 o
   6  17  -2       45.29       71.74     34.34 o
   2   0  -1      436.54      370.33     35.00 o
   4   0  -1     4801.18     4350.87    104.65 o
   6   0  -1     1922.36     2088.77     65.32 o
   8   0  -1     7737.48     8006.37    297.66 o
  10   0  -1     2913.10     3194.74    335.97 o
  12   0  -1       29.78       35.58     27.96 o
  14   0  -1      209.97      209.50     38.55 o
  16   0  -1      997.18     1065.55     82.39 o
  18   0  -1      174.55      176.20     49.04 o
  20   0  -1       22.06       24.67     51.76 o
  22   0  -1      212.65      156.00     68.61 o
   0   1  -1     2319.61     2264.96     87.62 o
   1   1  -1     3596.15     3299.63    126.83 o
   2   1  -1     1516.41     1462.80     40.85 o
   3   1  -1     3800.77     4040.46    131.31 o
   4   1  -1     2153.30     2193.30     46.51 o
   5   1  -1     1122.62     1161.51     28.25 o
   6   1  -1      311.42      333.05     15.48 o
   7   1  -1     1197.40     1227.95     27.51 o
   8   1  -1     4084.54     4068.14     71.93 o
   9   1  -1     4578.49     4501.32     75.99 o
  10   1  -1      505.35      456.37     20.02 o
  11   1  -1     1148.12     1155.78     47.25 o
  12   1  -1       87.62       79.68     20.17 o
  13   1  -1      170.38      154.81     24.20 o
  14   1  -1      547.38      486.62     39.37 o
  15   1  -1     1622.73     1605.42     64.49 o
  16   1  -1      655.21      616.56     45.38 o
  17   1  -1      889.44      959.01     61.80 o
  18   1  -1        5.40        0.01     29.28 o
  19   1  -1      207.65      217.27     38.94 o
  20   1  -1      325.38      330.51     45.31 o
  21   1  -1       74.53       82.02     41.17 o
  22   1  -1      342.05      441.08     57.69 o
  23   1  -1       31.18       13.67     48.87 o
   1   2  -1      690.80      813.28     25.84 o
   2   2  -1     1220.56     1232.11     31.76 o
   3   2  -1    24142.24    27621.50   1287.80 o
   4   2  -1     2551.65     2297.45     61.76 o
   5   2  -1    17322.48    17872.98    269.00 o
   6   2  -1      550.45      547.71     29.20 o
   7   2  -1     1891.32     2110.49     45.24 o
   8   2  -1     1578.89     1571.63     45.32 o
   9   2  -1     1094.25     1087.44     32.90 o
  10   2  -1      582.11      599.08     31.20 o
  11   2  -1     3414.95     3239.79     59.74 o
  12   2  -1      534.43      530.16     30.48 o
  13   2  -1      431.47      403.19     32.80 o
  14   2  -1      285.49      282.68     29.68 o
  15   2  -1       26.02       20.41     24.08 o
  16   2  -1      100.71       79.41     27.87 o
  17   2  -1       84.10       93.95     30.33 o
  18   2  -1        6.82       -4.25     30.11 o
  19   2  -1       19.00       16.45     33.45 o
  20   2  -1       20.70       -1.76     36.90 o
  21   2  -1      238.33      268.67     48.06 o
  22   2  -1       26.18      -14.66     44.64 o
  23   2  -1      191.05      165.77     67.06 o
   0   3  -1     9603.04    10149.02    355.08 o
   1   3  -1    14708.59    15119.01    298.61 o
   2   3  -1     6065.64     6336.88    126.92 o
   3   3  -1       86.05      109.97     24.74 o
   4   3  -1     2357.92     2272.78     57.78 o
   5   3  -1      514.82      418.73     17.19 o
   6   3  -1        9.00        9.03     11.32 o
   7   3  -1      862.29      902.03     37.46 o
   8   3  -1     3773.29     3894.54     97.32 o
   9   3  -1     1982.53     1881.97     50.64 o
  10   3  -1       46.50       43.44     12.74 o
  11   3  -1     1601.14     1612.13     42.02 o
  12   3  -1       15.92        8.96     12.85 o
  13   3  -1      485.72      488.31     25.24 o
  14   3  -1      153.97      149.85     18.12 o
  15   3  -1      853.50      866.63     33.15 o
  16   3  -1      478.64      403.80     38.52 o
  17   3  -1      478.65      498.26     42.96 o
  18   3  -1      122.90       93.01     34.64 o
  19   3  -1      141.26      152.41     38.78 o
  20   3  -1       81.00       54.47     38.58 o
  21   3  -1       50.03       64.75     42.55 o
  22   3  -1      408.75      429.87     58.97 o
  23   3  -1       60.00       19.70     77.61 o
   1   4  -1     8058.37     7888.33    157.29 o
   2   4  -1     3562.96     3227.24     60.08 o
   3   4  -1     1199.40     1227.17     35.40 o
   4   4  -1      454.36      491.54     50.17 o
   5   4  -1     2295.91     2289.04     43.73 o
   6   4  -1     1221.70     1271.09     32.48 o
   7   4  -1      245.68      252.46     15.69 o
   8   4  -1     1260.16     1272.19     31.37 o
   9   4  -1       41.74       36.31     11.98 o
  10   4  -1     1057.69     1082.86     29.31 o
  11   4  -1      480.52      424.33     25.70 o
  12   4  -1      112.52      110.66     15.86 o
  13   4  -1      866.32      887.44     33.09 o
  14   4  -1      399.15      409.91     24.88 o
  15   4  -1       71.16       69.74     17.82 o
  16   4  -1      327.06      327.17     25.09 o
  17   4  -1      285.91      316.37     39.58 o
  18   4  -1      115.07       75.58     35.24 o
  19   4  -1       99.49       42.07     39.48 o
  20   4  -1       53.69       23.38     39.63 o
  21   4  -1       25.39      -18.08     59.90 o
  22   4  -1       12.06      -76.45     85.76 o
  23   4  -1       17.87      -83.93    116.09 o
   0   5  -1     2978.24     3082.24    127.27 o
   1   5  -1      395.31      396.67     28.39 o
   2   5  -1     2472.59     2410.14     56.87 o
   3   5  -1     6176.20     6054.31    124.73 o
   4   5  -1     3442.54     3502.25     85.22 o
   5   5  -1     1164.95     1131.31     39.97 o
   6   5  -1     1412.65     1572.97     35.34 o
   7   5  -1      832.35      876.66     26.54 o
   8   5  -1      569.38      511.51     27.40 o
   9   5  -1     2143.52     2122.91     44.23 o
  10   5  -1      110.65      109.43     28.49 o
  11   5  -1     1362.57     1313.21     51.16 o
  13   5  -1      751.39      781.94     45.94 o
  14   5  -1      577.48      535.63     28.29 o
  15   5  -1       70.86       62.19     34.60 o
  16   5  -1      137.71      125.38     21.98 o
  17   5  -1     1149.41     1136.43     44.36 o
  18   5  -1      146.17      170.90     25.52 o
  19   5  -1      194.53      202.58     45.22 o
  20   5  -1       26.64       32.45     41.14 o
  21   5  -1       29.10       33.49     48.72 o
  22   5  -1      169.84      152.94     70.47 o
   1   6  -1     5163.56     4984.11    119.43 o
   2   6  -1      887.46      790.48     69.59 o
   3   6  -1     5483.99     5632.03    263.15 o
   4   6  -1      977.47      900.04     60.12 o
   5   6  -1     1598.01     1618.63     50.52 o
   6   6  -1     1656.46     1688.52     67.37 o
   7   6  -1      486.61      528.12     23.50 o
   8   6  -1      592.92      562.73     23.80 o
   9   6  -1      689.56      713.12     51.90 o
  10   6  -1      796.20      828.07     29.07 o
  11   6  -1     1690.05     1648.75     42.26 o
  12   6  -1     1611.44     1596.06     42.32 o
  13   6  -1      657.04      664.91     29.60 o
  14   6  -1      100.29       91.97     23.10 o
  15   6  -1      371.80      363.66     26.85 o
  16   6  -1      281.31      276.67     26.22 o
  17   6  -1       16.03       -3.68     21.91 o
  18   6  -1      160.94      140.34     27.16 o
  19   6  -1       66.02      108.45     26.81 o
  20   6  -1       70.98       93.32     48.66 o
  21   6  -1       55.01       21.98     49.10 o
  22   6  -1       11.71       10.13     67.47 o
   0   7  -1     1345.52     1172.44     79.79 o
   1   7  -1      215.17      145.22     26.66 o
   2   7  -1     1318.81     1365.68     61.75 o
   3   7  -1      281.52      319.51     27.80 o
   4   7  -1     2779.28     2779.35     74.46 o
   5   7  -1      561.02      555.78     32.40 o
   6   7  -1     1163.34     1177.02     32.59 o
   7   7  -1      121.50      143.75     15.73 o
   8   7  -1      471.88      438.18     23.58 o
   9   7  -1     1052.46     1031.21     51.82 o
  10   7  -1      753.87      767.60     29.90 o
  11   7  -1      276.14      276.39     21.56 o
  12   7  -1      572.45      515.13     37.34 o
  13   7  -1      127.14      115.55     20.47 o
  14   7  -1      686.22      732.21     40.93 o
  15   7  -1      121.43      113.19     27.32 o
  16   7  -1       63.77       69.06     22.79 o
  17   7  -1      222.65      235.81     29.92 o
  18   7  -1      268.89      234.38     28.73 o
  19   7  -1       88.37      112.49     26.80 o
  20   7  -1       34.77        5.55     45.30 o
  21   7  -1       21.33       26.40     65.77 o
  22   7  -1       88.82       58.09     68.48 o
   1   8  -1      369.35      392.21     35.73 o
   2   8  -1      321.25      329.21     38.41 o
   3   8  -1      133.91       71.41     24.53 o
   4   8  -1      590.28      595.12     43.79 o
   5   8  -1        6.95       17.91     28.29 o
   6   8  -1      104.30      122.70     38.95 o
   7   8  -1      552.30      505.46     46.26 o
   8   8  -1       18.74       36.62     19.90 o
  10   8  -1      719.87      702.59     30.80 o
  11   8  -1     1259.46     1202.80     62.06 o
  12   8  -1      640.99      701.88     33.32 o
  13   8  -1      120.35      104.65     33.61 o
  15   8  -1      465.86      483.78     30.83 o
  16   8  -1       21.22        6.95     25.56 o
  17   8  -1      213.35      176.90     47.05 o
  18   8  -1       94.03       80.72     27.48 o
  19   8  -1       72.78      114.34     95.14 o
  20   8  -1       45.34       46.33     29.23 o
   0   9  -1     1642.79     1688.57     77.11 o
   1   9  -1      264.32      255.60     33.27 o
   2   9  -1      711.44      746.15     47.00 o
   3   9  -1      728.08      785.85    202.55 o
   4   9  -1      737.31      810.02     76.73 o
   5   9  -1     1434.32     1371.77     72.42 o
   6   9  -1      284.16      356.32     25.91 o
   9   9  -1     1579.05     1535.59     44.58 o
  10   9  -1      826.69      875.68     37.17 o
  12   9  -1       22.49       33.35     26.16 o
  13   9  -1     1008.83     1035.88     39.82 o
  14   9  -1      261.13      293.93     26.50 o
  15   9  -1      160.03      126.11     24.09 o
  16   9  -1      127.56      110.73     56.90 o
  17   9  -1      352.46      326.63     35.95 o
  18   9  -1      146.56       94.68    155.16 o
  19   9  -1      140.06        1.93    170.02 o
   1  10  -1      751.59      748.77     43.11 o
   2  10  -1      799.68      664.02     80.44 o
   3  10  -1     1331.70     1186.88     63.62 o
   6  10  -1      568.66      553.50     39.19 o
   9  10  -1      361.42      373.99     27.19 o
  10  10  -1     1235.36     1246.34     43.67 o
  11  10  -1      244.18      310.59     27.63 o
  12  10  -1      301.10      291.80     26.52 o
  13  10  -1      232.74      258.13     26.45 o
  14  10  -1      277.45      232.54     26.87 o
  15  10  -1       15.50        2.94     23.75 o
  16  10  -1      374.41      352.90     36.27 o
  17  10  -1       36.14       38.22     47.42 o
  18  10  -1      109.55       85.73     30.28 o
  19  10  -1        7.60       22.06     29.06 o
   0  11  -1     1314.76     1266.40    103.27 o
   1  11  -1      278.88      276.88     36.26 o
   2  11  -1      254.21      269.17     36.55 o
   3  11  -1      353.09      348.69     71.59 o
   4  11  -1     1170.24     1296.94    116.65 o
   5  11  -1       27.67      233.71    113.21 o
   6  11  -1      126.91      139.47     26.99 o
   8  11  -1      213.41      248.30     57.38 o
   9  11  -1       25.01       77.52     68.83 o
  10  11  -1       13.17       62.55     27.15 o
  11  11  -1       63.47       61.56     25.50 o
  12  11  -1      207.68      178.05     27.87 o
  13  11  -1      114.15      104.02     26.09 o
  14  11  -1      136.47      139.60     27.41 o
  15  11  -1        0.34        3.43     30.38 o
  16  11  -1      175.30      170.46     59.22 o
  17  11  -1        8.71       39.14     46.17 o
  18  11  -1      245.83      321.64     96.12 o
   1  12  -1      373.81      452.89     50.71 o
   2  12  -1      300.60      315.32     48.53 o
   3  12  -1      554.04      563.93     55.86 o
   4  12  -1      115.43      137.82     44.73 o
   7  12  -1      247.43      136.19    108.03 o
   8  12  -1       15.89        5.14     24.47 o
   9  12  -1       46.88       61.37     27.55 o
  10  12  -1        0.07      -18.52     23.11 o
  11  12  -1       35.71       56.30     30.93 o
  13  12  -1       20.85        9.67     36.44 o
  14  12  -1       47.42       54.11     27.33 o
  15  12  -1      220.97      263.05     47.70 o
  16  12  -1       13.62       87.05    175.26 o
  17  12  -1       40.61       80.13     42.83 o
   0  13  -1      247.35      320.19     69.55 o
   1  13  -1      279.66      330.45     50.32 o
   2  13  -1      216.63      317.38    105.34 o
   3  13  -1       23.20       58.47    100.68 o
   4  13  -1     1250.68     1341.53     86.52 o
   5  13  -1      370.48      413.73     35.52 o
   6  13  -1      211.86      216.78     30.37 o
   7  13  -1       61.91       56.13     28.52 o
   8  13  -1      150.07      161.46     31.25 o
   9  13  -1      162.99      149.71     34.41 o
  10  13  -1      180.98      249.36     58.27 o
  11  13  -1      338.18      351.66     37.96 o
  12  13  -1       67.92       65.44     33.49 o
  13  13  -1      106.76      128.45     33.30 o
  14  13  -1        7.45       32.24     38.48 o
  15  13  -1       41.48       58.70     43.58 o
   1  14  -1      290.39      296.09     51.77 o
   2  14  -1      343.95      375.54     61.91 o
   3  14  -1      237.32      192.52     52.01 o
   4  14  -1      124.85       85.75     29.41 o
   5  14  -1      174.73      209.75     33.53 o
   6  14  -1      111.41      107.68     46.94 o
   7  14  -1      120.33      232.97    116.84 o
   8  14  -1      300.72      326.47     37.17 o
   9  14  -1        4.13       15.97     29.05 o
  10  14  -1      152.18      166.61     34.48 o
  11  14  -1        9.98       47.37     32.67 o
  12  14  -1      105.72      118.41     34.60 o
  13  14  -1       12.93       12.90     57.03 o
  14  14  -1      175.66      212.23     48.54 o
  15  14  -1       27.53      136.28    186.21 o
   0  15  -1      259.64      360.75     76.24 o
   1  15  -1       94.25      140.04     46.61 o
   2  15  -1       75.99       54.78     48.08 o
   3  15  -1       26.01       41.88     29.37 o
   4  15  -1      172.64      149.71     33.34 o
   5  15  -1       23.78       -0.53     29.63 o
   6  15  -1      230.43      170.63     34.70 o
   7  15  -1       15.07        5.76     29.13 o
   8  15  -1       34.63       31.09     31.49 o
   9  15  -1      153.67      189.57     36.26 o
  10  15  -1        7.86       20.76     65.24 o
  11  15  -1        1.42       11.07     31.81 o
  12  15  -1      142.92      586.29    201.32 o
  13  15  -1       22.53      -12.74     43.77 o
   1  16  -1        6.35       42.70     45.72 o
   2  16  -1       43.75        8.44     46.12 o
   3  16  -1      140.70      118.70     52.69 o
   4  16  -1       41.01       45.50     32.79 o
   5  16  -1       10.30       22.19     31.55 o
   6  16  -1       33.67       63.01     32.59 o
   7  16  -1       25.32       45.16     37.97 o
   8  16  -1       44.55       69.06     34.03 o
   9  16  -1       79.54      116.95     48.89 o
  10  16  -1       15.95      140.45    169.64 o
  11  16  -1       14.16       42.76     44.66 o
   0  17  -1       39.68       36.48     70.72 o
   1  17  -1       24.73       39.25     47.53 o
   2  17  -1      229.76      236.62     38.09 o
   3  17  -1       15.38        9.69     31.94 o
   4  17  -1      283.93      305.36     40.13 o
   5  17  -1        0.09       27.84     33.62 o
   6  17  -1       78.66      133.76     72.35 o
   7  17  -1       63.50       68.86     34.65 o
   4   0   0       53.30      113.84     10.35 o
   6   0   0     7323.63     8831.84    256.58 o
   8   0   0     1083.08      830.82     46.37 o
  10   0   0     2796.31     3182.96    111.67 o
  12   0   0       11.60       40.55     24.17 o
  14   0   0     1862.83     1768.92     86.23 o
  16   0   0        3.13       -9.26     30.69 o
  18   0   0      360.50      382.93     53.41 o
  20   0   0       93.57       68.68     47.60 o
  22   0   0       26.87        8.09     94.65 o
  24   0   0      114.34       38.93    106.37 o
   2   1   0     5375.23     5198.24     68.92 o
   3   1   0     4187.31     3993.02     44.24 o
   4   1   0     1031.34     1131.50     22.89 o
   5   1   0     2703.13     2562.62     43.61 o
   6   1   0     6141.02     6048.78     93.20 o
   7   1   0     1779.75     1624.17     32.63 o
   8   1   0      428.53      465.90     18.93 o
   9   1   0     1254.48      760.26     44.49 o
  10   1   0      592.89      638.58     32.44 o
  11   1   0      825.11      818.89     36.41 o
  12   1   0     3196.27     3225.40     83.45 o
  13   1   0      387.61      366.19     27.23 o
  14   1   0     2063.33     2034.88     66.20 o
  15   1   0       11.14        6.00     20.66 o
  16   1   0       43.40       33.60     22.87 o
  17   1   0      531.17      487.81     38.00 o
  18   1   0      341.89      292.90     35.40 o
  19   1   0      745.44      742.88     50.80 o
  20   1   0      459.41      558.25     47.77 o
  21   1   0        1.04        0.46     44.78 o
  22   1   0       66.51       83.36     70.23 o
  23   1   0      178.08      159.73     79.31 o
  24   1   0       17.33       15.56     74.90 o
   0   2   0      209.56      167.96     21.70 o
   1   2   0     3168.60     1744.82     88.18 o
   2   2   0       87.48       79.08      6.88 o
   3   2   0     1383.28     1465.48     27.04 o
   4   2   0      132.14      128.20     11.25 o
   5   2   0    16691.28    16396.23    235.37 o
   6   2   0       32.56       37.72     10.16 o
   7   2   0      381.72      401.30     17.65 o
   9   2   0     2672.72     2665.32     49.12 o
  10   2   0       37.29       35.06     11.37 o
  11   2   0       40.66       33.64     12.22 o
  12   2   0      154.85      143.87     15.07 o
  13   2   0     3664.69     3730.78     95.53 o
  14   2   0      378.83      362.25     29.67 o
  15   2   0        0.23       10.67     21.49 o
  16   2   0      138.70      118.55     26.26 o
  17   2   0      105.36       96.48     28.51 o
  18   2   0        5.80       13.96     27.27 o
  19   2   0      111.24      119.58     33.61 o
  20   2   0        0.25      -33.22     34.19 o
  21   2   0       97.20      106.61     55.44 o
  22   2   0       50.34       48.40     70.76 o
  23   2   0       48.08       81.69     74.03 o
   1   3   0      572.69      636.59     22.27 o
   2   3   0      597.11      695.39     22.48 o
   3   3   0     4783.69     4998.60     77.03 o
   4   3   0      836.91      845.13     34.71 o
   5   3   0     1945.15     2068.11     37.89 o
   6   3   0     1862.07     1789.07     35.11 o
   7   3   0     1828.72     1932.81     37.52 o
   8   3   0       48.66       50.40     13.44 o
   9   3   0     1437.57     1577.19     35.01 o
  10   3   0      309.38      307.82     17.87 o
  11   3   0     1265.78     1250.42     33.31 o
  12   3   0     1924.50     1896.39     43.08 o
  13   3   0      147.17      147.00     16.82 o
  14   3   0     4540.83     4429.59     81.47 o
  15   3   0      167.56      151.13     27.20 o
  16   3   0        5.63      -27.12     27.12 o
  17   3   0      988.41      929.35     55.66 o
  18   3   0      105.49       80.32     31.09 o
  19   3   0      280.20      318.71     40.40 o
  20   3   0      668.69      659.28     51.81 o
  21   3   0        3.99      -53.09     53.09 o
  22   3   0       65.28       89.29     71.33 o
  23   3   0       49.86       21.08     74.40 o
   0   4   0    16262.13    16874.63    540.03 o
   1   4   0       80.18       79.46     14.86 o
   2   4   0     6651.40     7019.06    140.13 o
   3   4   0        2.11       -7.74      9.71 o
   4   4   0     4851.31     5148.62     80.65 o
   5   4   0       76.56      103.16     12.40 o
   6   4   0     2966.68     2774.86     49.27 o
   8   4   0    11010.41    10958.06    164.78 o
   9   4   0     1945.48     2061.66     42.36 o
  10   4   0        5.94        4.85     12.31 o
  11   4   0        4.52        0.39     14.74 o
  12   4   0      747.86      736.50     29.36 o
  13   4   0      255.97      248.31     19.69 o
  14   4   0     3140.13     3099.43     64.05 o
  15   4   0      263.91      258.23     22.14 o
  16   4   0        9.86       13.76     19.19 o
  17   4   0      505.37      379.53     39.69 o
  18   4   0      219.92      260.58     37.41 o
  19   4   0        7.18      -17.44     54.22 o
  20   4   0       46.48       28.92     52.58 o
  21   4   0       62.44       23.73     66.27 o
  22   4   0        7.93       20.75     67.84 o
  23   4   0      333.26      478.47     97.01 o
   1   5   0      462.06      465.79     22.95 o
   2   5   0      898.74      881.84     32.77 o
   3   5   0        0.44        4.38     12.78 o
   4   5   0     1623.55     1442.99     32.13 o
   5   5   0        3.19       -0.93     11.85 o
   6   5   0     5004.81     4865.38     83.40 o
   7   5   0     1875.61     1840.14     39.28 o
   8   5   0       30.61       19.30     12.53 o
   9   5   0      172.95      201.59     16.25 o
  10   5   0      150.57      177.96     16.62 o
  11   5   0      664.62      663.76     26.92 o
  12   5   0      678.79      652.98     28.83 o
  13   5   0       37.12       17.18     16.21 o
  14   5   0      607.95      560.42     29.97 o
  15   5   0       49.99       13.01     25.58 o
  16   5   0       97.21       75.62     21.29 o
  17   5   0       52.41       21.58     20.44 o
  18   5   0       68.33       71.87     32.47 o
  19   5   0      680.42      688.51     62.99 o
  20   5   0      196.67      189.53     61.47 o
  21   5   0      272.02      125.34    143.70 o
  22   5   0        0.36      -97.36    100.85 o
  23   5   0        5.69      -43.77     73.53 o
   0   6   0       18.74       10.53     18.37 o
   1   6   0     3823.58     3833.10    120.69 o
   2   6   0      547.22      506.50     28.09 o
   4   6   0      224.96      220.88     20.63 o
   5   6   0      241.30      254.41     17.80 o
   7   6   0     2779.21     2869.27     53.95 o
   8   6   0       23.56       22.16     13.20 o
   9   6   0       34.83       49.70     14.22 o
  10   6   0      270.42      313.54     21.77 o
  11   6   0        2.58        7.45     15.02 o
  12   6   0        5.53        5.90     16.06 o
  13   6   0      497.76      474.54     26.88 o
  14   6   0      155.31      175.12     24.53 o
  15   6   0        3.94       -9.36     24.33 o
  16   6   0        0.02        0.09     20.67 o
  17   6   0       18.96       23.59     20.64 o
  18   6   0        0.24        9.83     21.24 o
  19   6   0       37.94       40.77     23.45 o
  20   6   0      211.67      171.20     70.59 o
  21   6   0       70.67       82.25     70.75 o
  22   6   0       99.01      203.95     83.65 o
   1   7   0      205.17      281.70     25.36 o
   2   7   0      736.07      796.77     44.49 o
   3   7   0     2379.81     2852.66    210.21 o
   5   7   0     2414.24     2269.24     49.25 o
   6   7   0     3286.57     3235.73     59.86 o
   7   7   0        7.90       10.43     13.72 o
   8   7   0     1087.02     1023.86     31.69 o
   9   7   0     1799.22     1863.39     43.95 o
  10   7   0      194.16      194.69     18.97 o
  11   7   0      138.42      131.46     19.29 o
  12   7   0      826.72      809.73     33.65 o
  13   7   0      179.25      150.21     21.17 o
  14   7   0      235.12      214.61     24.79 o
  15   7   0       11.15      -21.01     48.12 o
  16   7   0      925.33      997.04     78.97 o
  17   7   0       31.76       24.17     24.08 o
  18   7   0      140.40      125.52     39.74 o
  19   7   0      242.70      271.14     36.27 o
  20   7   0       72.99       20.42     53.38 o
  21   7   0       12.86      -18.35     67.86 o
  22   7   0      173.84      139.74    124.36 o
   0   8   0      179.43      141.70     22.22 o
   1   8   0       24.08       62.12     21.81 o
   2   8   0     3323.87     3412.54    101.04 o
   3   8   0      616.24      679.49     86.34 o
   4   8   0      196.76      174.09     22.55 o
   5   8   0      186.98      177.74     23.13 o
   6   8   0     4317.16     4157.12     78.11 o
   7   8   0      510.41      497.76     29.32 o
   8   8   0     1671.56     1609.19     40.62 o
   9   8   0     1170.43     1145.60     36.48 o
  10   8   0       78.12       91.94     18.70 o
  11   8   0      103.67      108.58     20.41 o
  12   8   0       56.74       65.45     19.37 o
  13   8   0      470.87      451.93     29.00 o
  14   8   0       37.94       39.99     20.56 o
  15   8   0      747.90      813.62     39.55 o
  16   8   0      398.90      370.85     39.29 o
  17   8   0       77.22       33.67     27.15 o
  18   8   0        3.60       -2.34     26.18 o
  19   8   0       63.60       19.47     31.62 o
  20   8   0      248.93      270.45     39.86 o
  21   8   0       76.03       30.41     35.15 o
   1   9   0      180.91      179.09     34.13 o
   2   9   0      130.41      124.86     24.29 o
   3   9   0      486.20      502.60     50.25 o
   4   9   0       39.65       27.40     17.07 o
   5   9   0      536.38      582.16     61.31 o
   6   9   0      176.00      195.30     21.20 o
   7   9   0      241.64      292.34     24.78 o
   8   9   0       72.07       58.15     20.49 o
   9   9   0      129.25      128.20     20.73 o
  10   9   0        9.83       12.23     17.82 o
  11   9   0       37.19       44.37     19.20 o
  12   9   0       66.81      117.86     39.16 o
  13   9   0      332.41      364.91     51.77 o
  14   9   0        1.02        4.79     21.38 o
  15   9   0       36.01       37.87     22.67 o
  16   9   0       18.50       42.34     31.92 o
  17   9   0       22.05       49.63     28.76 o
  18   9   0        1.03      -19.95     27.17 o
  19   9   0      234.51      294.13     80.66 o
  20   9   0       35.85       99.02     97.09 o
   0  10   0      185.78      209.52     45.47 o
   1  10   0       52.47       53.13     31.13 o
   2  10   0       54.08       21.83     31.23 o
   3  10   0       25.56       23.16     18.83 o
   4  10   0       77.27       73.24     17.32 o
   5  10   0      127.84      133.46     20.37 o
   6  10   0       22.59       19.95     17.69 o
   7  10   0      148.53      144.45     21.59 o
   8  10   0       28.32        8.23     19.66 o
   9  10   0        3.23       12.14     19.91 o
  10  10   0      121.02      123.12     23.92 o
  11  10   0        8.34       27.26     21.99 o
  12  10   0      373.86      369.98     32.24 o
  13  10   0       71.07       75.60     23.00 o
  14  10   0        5.33       28.53     32.10 o
  16  10   0       53.06       57.95     25.51 o
  17  10   0        2.39      -13.66     24.59 o
  19  10   0       70.87       56.54     34.66 o
  20  10   0       96.94      121.97    111.46 o
   1  11   0     1613.73     1460.52     69.30 o
   2  11   0      182.26      151.71     40.19 o
   3  11   0       34.10       30.27     21.98 o
   4  11   0        1.54        0.57     15.26 o
   5  11   0      971.06      920.79     38.22 o
   6  11   0      265.52      260.99     24.38 o
   7  11   0      626.94      619.10     34.05 o
   8  11   0      446.69      521.02     56.61 o
   9  11   0        0.93       16.48     26.31 o
  10  11   0      225.04      241.76     27.98 o
  11  11   0     1021.80      968.05     44.88 o
  12  11   0      105.96      100.10     25.46 o
  13  11   0       73.98      122.35     27.58 o
  14  11   0      241.11      257.30     32.90 o
  15  11   0      107.73      112.67     68.17 o
  18  11   0       39.91       33.91     35.24 o
  19  11   0       12.91       47.73     39.27 o
   0  12   0        5.90      -22.57     47.40 o
   1  12   0       27.88       51.49     34.34 o
   2  12   0      993.69      986.52     63.96 o
   3  12   0       91.57      114.75     29.96 o
   4  12   0      116.87      170.65     35.08 o
   5  12   0      173.26      242.03    105.58 o
   6  12   0       14.36       14.39     24.35 o
   7  12   0      228.44      259.81     56.56 o
   8  12   0      269.18      405.72    134.31 o
   9  12   0       46.07       71.48     52.15 o
  10  12   0      377.33      363.26     44.90 o
  11  12   0      640.80      612.35     55.14 o
  12  12   0       97.26      135.46    120.67 o
  13  12   0      337.75      409.62     73.31 o
  14  12   0      150.46      121.50     33.06 o
  15  12   0      174.77      186.91     41.90 o
  16  12   0       49.73       93.49     34.99 o
  17  12   0       56.99       31.60     40.56 o
  18  12   0        2.28       -5.90     41.31 o
   1  13   0      578.92      567.71     53.97 o
   2  13   0       26.64       39.43     24.74 o
   3  13   0      265.74      253.22     43.66 o
   4  13   0      183.18      287.70    123.29 o
   5  13   0        1.62      -14.35     24.09 o
   6  13   0       48.19       71.09     27.86 o
   7  13   0       24.53       26.56     27.01 o
   8  13   0      239.05      283.75     34.47 o
   9  13   0      106.76      150.08     30.86 o
  10  13   0       36.34      748.90    168.96 o
  11  13   0       99.25      125.30     67.57 o
  12  13   0      170.97      152.49     47.54 o
  13  13   0       50.51       87.13     31.93 o
  14  13   0       18.49      170.69    311.89 o
  15  13   0       14.47       55.96    112.72 o
  16  13   0       18.21      169.65    362.28 o
   0  14   0      548.16      550.23     78.55 o
   1  14   0      133.79       92.05     42.58 o
   2  14   0       25.07        1.52     25.05 o
   3  14   0       16.33       -2.14     23.99 o
   4  14   0       27.69       30.58     27.38 o
   5  14   0       18.77       21.15     36.22 o
   6  14   0       40.72       90.03     29.83 o
   7  14   0       20.53      148.04    135.07 o
   8  14   0       54.30       89.13     39.53 o
   9  14   0       88.56      125.43     32.62 o
  10  14   0        0.72       -8.99     34.87 o
  11  14   0       17.13       11.28     30.70 o
  12  14   0      128.39      162.81     44.75 o
  13  14   0       85.17      127.72    114.60 o
  14  14   0        3.64      -26.64     33.10 o
  15  14   0       83.61      110.80     38.23 o
   1  15   0      529.45      564.85     40.55 o
   2  15   0       63.76       61.04     29.01 o
   3  15   0      431.79      398.73     37.78 o
   4  15   0      125.24      109.61     31.45 o
   5  15   0       81.15       48.82     30.17 o
   6  15   0       34.33       68.63     36.61 o
   7  15   0      999.49     1013.74     53.14 o
   8  15   0       13.97       28.96     31.92 o
   9  15   0       82.35      167.25    106.63 o
  10  15   0       34.79       91.75     52.89 o
  11  15   0        4.71       60.73     59.95 o
  12  15   0        0.76       44.97     58.01 o
  13  15   0       83.77       77.21     37.11 o
   0  16   0        0.58      -24.98     33.15 o
   1  16   0        9.14       67.31     31.43 o
   2  16   0        7.06       10.34     29.89 o
   3  16   0        1.11       -9.86     29.66 o
   4  16   0      327.64      293.30     37.06 o
   5  16   0      142.70      146.61     34.95 o
   6  16   0        2.12      -12.72     30.33 o
   7  16   0      132.90      106.16     42.92 o
   8  16   0       31.27       19.21     32.66 o
   9  16   0        1.89        2.01     32.58 o
  10  16   0      106.83      208.37    149.42 o
  11  16   0      166.59      192.34     37.89 o
   1  17   0       66.19       71.42     27.19 o
   2  17   0       95.74       95.13     27.13 o
   3  17   0      113.44       97.92     33.42 o
   4  17   0       13.72       19.77     32.31 o
   5  17   0       13.85       34.00     34.29 o
   6  17   0      183.04      195.60     38.23 o
   7  17   0        8.33      -23.16     44.68 o
   8  17   0        7.41       15.38     34.24 o
   0  18   0      106.38      127.70     42.86 o
   1  18   0       48.40       73.55     28.87 o
   2  18   0        1.36       -7.40     27.70 o
   2   0   1      464.87      463.52     18.07 o
   4   0   1     4808.61     4448.32    128.43 o
   6   0   1     1933.76     2040.25     39.73 o
   8   0   1     7781.38     8121.06    346.50 o
  10   0   1     2854.21     2973.07    105.72 o
  12   0   1       29.35       21.86     21.59 o
  14   0   1      199.51      187.18     31.41 o
  16   0   1     1018.07      982.40     73.20 o
  18   0   1      168.12      200.12     42.06 o
  20   0   1       21.21       27.48     85.35 o
  22   0   1      211.80      246.14    112.60 o
   0   1   1     2417.81     2321.72     40.31 o
   1   1   1     3505.84     3403.70     39.73 o
   2   1   1     1498.72     1512.37     25.40 o
   3   1   1     3845.36     3982.78     63.40 o
   4   1   1     2164.36     2106.62     30.57 o
   5   1   1     1123.90     1159.77     16.97 o
   6   1   1      329.01      351.43     10.27 o
   7   1   1     1198.68     1291.93     27.52 o
   8   1   1     4057.90     3838.45    174.94 o
   9   1   1     4623.85     4584.82    101.57 o
  10   1   1      510.40      490.89     30.48 o
  11   1   1     1118.57     1134.35     40.21 o
  12   1   1       89.11       79.75     16.71 o
  13   1   1      159.85      151.36     19.72 o
  14   1   1      528.58      501.40     32.75 o
  15   1   1     1619.81     1554.60     57.89 o
  16   1   1      660.86      655.66     41.47 o
  17   1   1      906.32      968.39     51.36 o
  18   1   1        6.73        6.09     24.99 o
  19   1   1      205.44      165.15     44.76 o
  20   1   1      321.59      311.92     75.37 o
  21   1   1       72.75       72.94     65.48 o
  22   1   1      346.61      377.38     87.16 o
  23   1   1       33.32       71.13     74.33 o
   1   2   1      685.73      790.42     14.83 o
   2   2   1     1210.67     1272.32     23.43 o
   3   2   1    24135.13    26382.78    352.06 o
   4   2   1     2538.92     2266.41     35.65 o
   5   2   1    17266.17    17989.39    235.29 o
   6   2   1      541.05      559.92     20.57 o
   7   2   1     1877.29     2030.41     35.70 o
   8   2   1     1583.20     1581.69     43.86 o
   9   2   1     1111.61     1118.05     28.82 o
  10   2   1      596.25      621.49     23.27 o
  11   2   1     3432.50     3281.66     81.02 o
  12   2   1      525.48      495.35     30.23 o
  13   2   1      449.61      465.47     30.28 o
  14   2   1      286.86      272.49     25.94 o
  15   2   1       28.56       26.11     23.18 o
  16   2   1       97.17       70.24     24.53 o
  17   2   1       82.49       71.03     28.82 o
  18   2   1        8.06        7.41     25.60 o
  19   2   1       17.52       11.15     43.65 o
  20   2   1       21.49      -15.69     57.53 o
  21   2   1      236.80      239.56     76.48 o
  22   2   1       26.81       82.87     71.28 o
  23   2   1      187.81      176.36     81.77 o
   0   3   1     9471.42    10009.44    182.09 o
   1   3   1    14851.01    15071.67    189.89 o
   2   3   1     6051.27     6396.50    167.02 o
   3   3   1       74.15       88.79     12.24 o
   4   3   1     2379.19     2301.84     48.32 o
   5   3   1      527.57      428.59     19.53 o
   6   3   1        7.14       29.47     11.94 o
   7   3   1      865.47      890.74     28.79 o
   8   3   1     3805.51     3971.86     67.44 o
   9   3   1     1923.61     1857.22     36.40 o
  10   3   1       48.32       47.14     12.14 o
  11   3   1     1606.81     1607.68     38.18 o
  12   3   1       17.04       -9.87     12.85 o
  13   3   1      497.72      517.04     25.64 o
  14   3   1      145.28      132.74     22.71 o
  15   3   1      834.02      799.45     45.10 o
  16   3   1      486.33      422.31     43.33 o
  17   3   1      480.85      472.08     42.48 o
  18   3   1      117.82       94.71     44.46 o
  19   3   1      140.20       92.64     50.51 o
  20   3   1       84.49       59.41     51.12 o
  21   3   1       49.63       61.45     66.65 o
  22   3   1      411.40      463.77     94.11 o
  23   3   1       63.62       40.36     77.01 o
   1   4   1     8037.74     7926.41    128.36 o
   2   4   1     3565.45     3260.27     85.55 o
   3   4   1     1210.56     1242.66     37.16 o
   4   4   1      453.35      503.00     20.63 o
   5   4   1     2305.64     2351.47     45.53 o
   6   4   1     1211.82     1244.30     33.85 o
   7   4   1      243.81      272.71     18.83 o
   8   4   1     1242.39     1293.70     52.83 o
   9   4   1       41.82       56.60     13.90 o
  10   4   1     1071.05     1102.72     31.92 o
  11   4   1      462.88      444.35     23.49 o
  12   4   1      115.00      127.37     16.29 o
  13   4   1      868.22      853.50     32.31 o
  14   4   1      399.29      390.88     25.12 o
  15   4   1       66.33       45.26     17.35 o
  16   4   1      326.58      307.40     32.50 o
  17   4   1      293.73      247.42     48.70 o
  18   4   1      118.34      125.83     48.65 o
  19   4   1      100.42      119.97     63.35 o
  20   4   1       54.40       62.43     55.33 o
  21   4   1       25.63       -8.35     67.71 o
  22   4   1       11.69       27.81     72.02 o
  23   4   1       20.39        2.62     71.73 o
   0   5   1     2946.45     2880.05     62.92 o
   1   5   1      387.73      376.27     20.95 o
   2   5   1     2442.54     2408.18     67.67 o
   3   5   1     6212.79     6051.81     97.35 o
   4   5   1     3477.67     3510.81     62.20 o
   5   5   1     1141.77     1158.50     33.81 o
   6   5   1     1412.59     1581.67     41.09 o
   7   5   1      843.48      907.65     30.01 o
   8   5   1      560.45      515.19     24.34 o
   9   5   1     2167.87     2096.95     45.98 o
  10   5   1      120.14      117.38     16.80 o
  11   5   1     1326.51     1249.74     36.91 o
  13   5   1      765.78      827.99     33.43 o
  14   5   1      598.70      605.28     32.15 o
  15   5   1       63.47       43.34     27.43 o
  16   5   1      136.29      102.93     27.04 o
  17   5   1     1152.91     1246.42     81.77 o
  18   5   1      147.61      131.81     53.01 o
  19   5   1      194.60      185.83     60.90 o
  20   5   1       25.95       -8.80     54.67 o
  21   5   1       28.70       35.54     68.62 o
  22   5   1      165.48      167.72     82.86 o
   1   6   1     5154.28     5007.33     88.30 o
   2   6   1      876.33      758.20     31.04 o
   3   6   1     5482.27     5201.71    100.12 o
   4   6   1      958.96      824.32     28.89 o
   5   6   1     1612.20     1596.73     38.62 o
   6   6   1     1637.25     1713.78     80.07 o
   7   6   1      501.17      571.60     25.74 o
   8   6   1      608.37      570.50     25.95 o
   9   6   1      686.02      702.30     28.59 o
  10   6   1      812.10      856.82     41.83 o
  11   6   1     1684.45     1652.15     43.82 o
  12   6   1     1616.25     1587.91     44.17 o
  13   6   1      646.25      678.79     35.43 o
  14   6   1      107.42       98.82     19.63 o
  15   6   1      370.41      385.69     29.36 o
  16   6   1      273.26      277.06     28.44 o
  17   6   1       15.78       14.18     27.74 o
  18   6   1      163.69      159.99     32.92 o
  19   6   1       66.24       61.13     57.19 o
  20   6   1       69.21      107.88     61.88 o
  21   6   1       54.55       49.86     66.90 o
  22   6   1       11.07       20.27     71.96 o
   0   7   1     1386.17     1384.75     75.14 o
   1   7   1      219.42      190.71     19.22 o
   2   7   1     1292.95     1361.51     36.70 o
   3   7   1      268.95      308.07     21.00 o
   4   7   1     2850.49     2741.76     53.79 o
   5   7   1      562.65      597.29     25.46 o
   6   7   1     1147.16     1124.02     34.27 o
   7   7   1      117.56      146.96     20.86 o
   8   7   1      465.52      435.54     27.22 o
   9   7   1     1057.83     1076.16     50.60 o
  10   7   1      754.27      787.78     40.09 o
  11   7   1      276.97      277.36     23.22 o
  12   7   1      557.21      554.24     33.44 o
  13   7   1      127.04      143.10     21.98 o
  14   7   1      666.79      680.79     37.01 o
  15   7   1      130.05      136.40     23.38 o
  16   7   1       64.69       68.14     21.85 o
  17   7   1      215.61      230.42     46.06 o
  18   7   1      269.61      256.88     51.87 o
  19   7   1       89.08      120.05     34.02 o
  20   7   1       33.02       66.42     66.90 o
  21   7   1       21.68      104.03    105.83 o
  22   7   1       91.81      111.81     74.58 o
   1   8   1      364.94      332.23     21.97 o
   2   8   1      312.93      286.57     21.97 o
   3   8   1      130.63      113.57     19.49 o
   4   8   1      597.56      600.28     31.80 o
   5   8   1        5.87        6.09     14.21 o
   6   8   1      101.38      133.84     42.21 o
   7   8   1      559.39      534.97     51.51 o
   8   8   1       19.02       17.87     17.48 o
  10   8   1      735.81      705.83     36.81 o
  11   8   1     1261.36     1184.06     44.75 o
  12   8   1      628.01      639.96     37.74 o
  13   8   1      121.09      112.56     23.34 o
  15   8   1      470.21      528.90     66.74 o
  16   8   1       19.91       72.76     59.60 o
  17   8   1      214.47      215.60     34.71 o
  18   8   1       92.80      132.08     44.13 o
  19   8   1       67.46      127.49     99.60 o
  20   8   1       43.75       88.53     36.36 o
   0   9   1     1675.26     1664.87     88.75 o
   1   9   1      255.66      242.83     22.15 o
   2   9   1      718.34      666.99     49.53 o
   3   9   1      721.43      713.49     86.04 o
   4   9   1      728.00      709.21     51.08 o
   5   9   1     1422.20     1291.86     37.92 o
   6   9   1      275.01      297.15     22.40 o
   9   9   1     1596.83     1559.63     49.36 o
  10   9   1      828.94      843.96     40.81 o
  11   9   1      369.57      887.13    156.22 o
  12   9   1       26.93       39.31     23.63 o
  13   9   1     1016.19     1057.89     47.33 o
  14   9   1      259.13      209.48     30.71 o
  15   9   1      154.41      176.30     29.25 o
  16   9   1      126.27      141.34     30.28 o
  17   9   1      354.78      331.96     42.40 o
   1  10   1      753.12      702.09     33.33 o
   2  10   1      811.95      688.09     33.51 o
   3  10   1     1333.00     1202.80     41.67 o
   6  10   1      561.92      581.59     33.77 o
   9  10   1      349.34      384.37     50.87 o
  10  10   1     1239.23     1253.06     54.59 o
  11  10   1      254.63      323.69     89.14 o
  12  10   1      291.34      342.88    119.74 o
  13  10   1      230.00      271.30     37.15 o
  14  10   1      279.00      268.93     39.77 o
  15  10   1       16.28        5.98     26.17 o
  16  10   1      381.05      402.51     38.05 o
  17  10   1       35.58       63.20     31.04 o
  18  10   1      108.25      128.41     37.66 o
  19  10   1        7.84      -27.10     33.95 o
   0  11   1     1294.84     1235.96     48.79 o
   1  11   1      277.67      292.72     26.44 o
   2  11   1      247.21      260.60     26.56 o
   3  11   1      355.21      363.77     32.83 o
   4  11   1     1175.99     1170.56     49.90 o
   5  11   1       29.40       63.77     46.53 o
   6  11   1      126.67      125.80     27.45 o
   8  11   1      219.81      278.06     46.11 o
   9  11   1       24.72      276.76     99.26 o
  10  11   1       15.36        8.48     22.60 o
  11  11   1       66.12       89.56     40.69 o
  12  11   1      207.53      199.01     28.83 o
  13  11   1      108.39       71.82     27.77 o
  14  11   1      139.19      254.51    130.32 o
  15  11   1        0.42       33.70     63.44 o
  16  11   1      177.58      168.48     33.13 o
  17  11   1        9.17      183.68    502.97 o
  18  11   1      244.17      331.50    264.68 o
  19  11   1       29.31      859.80    242.33 o
   1  12   1      372.04      344.92     23.73 o
   2  12   1      296.07      284.17     27.34 o
   3  12   1      565.09      523.73     44.95 o
   4  12   1      110.94      121.00     24.50 o
   7  12   1      244.64      576.54     95.25 o
   8  12   1       15.83       21.68     27.52 o
   9  12   1       45.47       71.36     27.86 o
  10  12   1        0.10       14.62     27.91 o
  11  12   1       36.10       76.29     61.61 o
  13  12   1       19.02       76.14     50.47 o
  14  12   1       46.52       87.80     60.83 o
  15  12   1      222.28      212.27     37.68 o
  16  12   1       13.54      154.73    321.12 o
  17  12   1       39.11       25.88     33.77 o
   0  13   1      245.88      292.55     35.83 o
   1  13   1      281.37      314.97     24.66 o
   2  13   1      228.79      253.30     30.18 o
   3  13   1       26.58       64.96     25.81 o
   4  13   1     1245.36     1214.82     49.22 o
   5  13   1      369.98      402.97     34.53 o
   6  13   1      205.70      229.98     31.12 o
   7  13   1       64.05       72.71     29.84 o
   8  13   1      149.34      140.74     37.90 o
   9  13   1      158.47      165.19     33.99 o
  10  13   1      181.96      298.22    131.07 o
  11  13   1      342.79      363.66     38.80 o
  12  13   1       71.07       79.13     31.14 o
  13  13   1      101.71      180.59    115.71 o
  14  13   1        7.73       65.68     68.01 o
  15  13   1       42.45      115.33     40.98 o
   1  14   1      288.53      311.31     27.21 o
   2  14   1      347.27      331.54     27.34 o
   3  14   1      244.15      233.35     31.65 o
   4  14   1      119.20      106.49     28.69 o
   5  14   1      169.17      191.13     31.38 o
   6  14   1      117.99      148.33     46.74 o
   7  14   1      120.45      206.49     51.26 o
   8  14   1      301.53      304.09     37.58 o
   9  14   1        4.58       -6.64     28.95 o
  10  14   1      151.02      150.95     43.01 o
  11  14   1        9.22      109.22     81.64 o
  12  14   1      106.45      120.23     34.68 o
  13  14   1       12.20       11.05     31.75 o
  14  14   1      170.38      214.40     41.81 o
  15  14   1       28.23       57.50     45.59 o
   0  15   1      252.60      261.06     51.92 o
   1  15   1       94.07       81.18     23.43 o
   2  15   1       82.58       61.92     23.99 o
   3  15   1       24.31       27.16     23.04 o
   4  15   1      166.52      169.17     32.74 o
   5  15   1       22.43       16.80     29.31 o
   6  15   1      228.80      260.22     35.41 o
   7  15   1       15.10       33.56     30.40 o
   8  15   1       35.48       41.82     31.42 o
   9  15   1      154.18      163.18     35.40 o
  10  15   1        7.57       45.70     61.39 o
  11  15   1        1.52       20.28     30.92 o
  12  15   1      146.73      931.66    152.33 o
  13  15   1       22.45       11.36     39.22 o
   1  16   1        5.76       21.19     27.12 o
   2  16   1       43.67       56.38     25.46 o
   3  16   1      139.59      150.91     26.87 o
   4  16   1       41.52       -0.69     24.66 o
   5  16   1       11.11      -13.76     23.68 o
   6  16   1       32.51        6.02     37.01 o
   7  16   1       25.26       39.44     32.17 o
   8  16   1       44.60       62.00     33.52 o
   9  16   1       79.64      135.33     50.53 o
  10  16   1       15.42       66.52     34.03 o
  11  16   1       14.25       18.18     33.85 o
   0  17   1       38.86       23.10     38.14 o
   1  17   1       24.83       38.74     26.11 o
   2  17   1      225.39      260.14     30.74 o
   3  17   1       15.70        7.79     25.93 o
   4  17   1      286.30      348.24     32.67 o
   5  17   1        0.18        9.65     25.59 o
   6  17   1       82.57       92.42     28.19 o
   7  17   1       62.47       53.42     26.57 o
   2   0   2    11613.91    12955.34    411.59 o
   4   0   2     9640.30     9908.85    303.41 o
   8   0   2     3931.43     4082.82    125.13 o
  10   0   2     1334.83     1281.23     54.38 o
  12   0   2      837.49      783.70     50.85 o
  14   0   2      170.65      135.21     30.75 o
  16   0   2      920.24      976.19    140.72 o
  18   0   2      133.88      146.20     83.31 o
  20   0   2       70.77       88.03     94.57 o
  22   0   2      100.13      107.50    107.69 o
   1   1   2      557.36      716.06     29.73 o
   2   1   2      493.09      477.76     25.63 o
   3   1   2     2061.67     2105.43     56.19 o
   4   1   2      402.68      361.81     28.08 o
   5   1   2      819.55      755.14     39.65 o
   6   1   2      599.53      653.69     78.28 o
   8   1   2     1878.59     2000.99     46.32 o
   9   1   2      595.21      605.27     26.97 o
  10   1   2      427.16      421.05     23.40 o
  11   1   2      473.54      451.54     27.10 o
  12   1   2      862.54      805.40     35.50 o
  13   1   2      363.63      329.99     23.95 o
  14   1   2      662.37      660.89     36.21 o
  15   1   2      613.83      492.38     35.17 o
  16   1   2      860.93      736.93     62.75 o
  17   1   2       45.38       20.27     50.75 o
  18   1   2      138.75      121.14     59.55 o
  19   1   2      234.31      179.14     65.88 o
  20   1   2       92.64      105.24     67.12 o
  21   1   2      291.87      215.47     75.92 o
  22   1   2      190.03      196.84     80.11 o
  23   1   2       85.03      115.76     80.04 o
   0   2   2    35431.50    37600.18    662.07 o
   1   2   2    12371.77    13767.93    175.26 o
   2   2   2      810.51     1009.41     18.43 o
   3   2   2     3624.61     3669.49     47.46 o
   4   2   2     4461.36     4791.69    102.03 o
   5   2   2      452.09      467.33     33.16 o
   6   2   2       63.90       80.35     14.30 o
   8   2   2      707.94      844.53     28.84 o
   9   2   2       72.35       68.17     12.79 o
  10   2   2       94.87      111.15     13.60 o
  11   2   2     1610.47     1637.31     55.34 o
  12   2   2      324.44      329.21     30.58 o
  14   2   2      197.04      150.08     23.12 o
  15   2   2      990.27      897.61     45.23 o
  16   2   2       53.01       22.87     40.26 o
  17   2   2       80.00       63.77     54.54 o
  18   2   2      125.74       99.15     58.11 o
  19   2   2      112.57      109.40     63.30 o
  20   2   2       11.13      -18.83     60.78 o
  21   2   2       14.94       27.22     67.12 o
  22   2   2       55.54       80.80     75.73 o
  23   2   2       13.00       40.08     76.02 o
   1   3   2     2268.28     2422.92     37.18 o
   2   3   2     1226.84     1273.93     24.03 o
   3   3   2      116.64      128.18     10.33 o
   4   3   2     1445.27     1460.54     23.76 o
   5   3   2       30.34       25.70      7.18 o
   7   3   2     1084.69     1120.81     31.87 o
   8   3   2     1030.03      988.18     24.27 o
   9   3   2      425.89      448.64     21.23 o
  10   3   2     1418.97     1462.29     35.01 o
  11   3   2      147.99      150.78     15.21 o
  12   3   2      836.33      808.56     36.23 o
  13   3   2      312.47      337.00     42.86 o
  14   3   2      979.38      891.80     60.69 o
  15   3   2      336.80      433.45    103.25 o
  16   3   2      512.65      465.61     72.87 o
  17   3   2      103.72      139.53     48.54 o
  18   3   2      388.20      316.32     71.81 o
  19   3   2      150.85      145.84     66.63 o
  20   3   2      107.49      134.65     69.39 o
  21   3   2      321.01      314.36     83.13 o
  22   3   2      145.26      106.53     76.84 o
  23   3   2       48.64       52.69     80.21 o
   0   4   2     4470.55     4550.07     90.57 o
   1   4   2      192.30      221.98     13.07 o
   2   4   2     7046.82     7584.69    100.67 o
   3   4   2      462.06      497.11     16.63 o
   4   4   2     2732.34     2735.53     42.13 o
   5   4   2     4923.93     4775.62     73.83 o
   6   4   2     3385.61     3272.61     90.91 o
   7   4   2      365.47      382.87     24.88 o
   8   4   2     1637.50     1558.92     39.75 o
   9   4   2     3030.46     3037.87     61.12 o
  10   4   2      859.24      893.68     28.19 o
  11   4   2       94.89      104.27     13.90 o
  12   4   2      659.68     1335.99    118.20 o
  13   4   2      995.99     1059.07     48.82 o
  14   4   2       47.08       34.85     18.45 o
  17   4   2      184.15      217.69     54.10 o
  18   4   2       13.60       72.49     51.83 o
  19   4   2       71.32      104.15     66.07 o
  20   4   2      121.29      132.21     69.86 o
  21   4   2       26.33      -26.09     65.28 o
  22   4   2       79.38       77.87     77.23 o
   1   5   2      928.27      967.04     23.24 o
   2   5   2      228.16      242.69     13.85 o
   3   5   2     1434.55     1209.35     25.68 o
   4   5   2      193.91      184.13     12.48 o
   5   5   2     1141.65     1120.61     33.90 o
   6   5   2      104.26      141.74     25.71 o
   7   5   2      933.99      953.22     31.68 o
   8   5   2     2215.95     2335.18     50.72 o
   9   5   2       84.91       93.82     19.64 o
  10   5   2      131.17      123.90     21.31 o
  11   5   2     1119.22     1178.70     42.97 o
  14   5   2      202.33      188.40     20.36 o
  16   5   2      745.98      700.18     87.39 o
  17   5   2      219.22      272.71     92.98 o
  19   5   2      220.50      162.88     70.27 o
  20   5   2       78.44       14.29     62.82 o
  21   5   2      104.34       90.27     72.20 o
  22   5   2      138.44       95.58     75.69 o
   0   6   2     1685.73     1754.41     46.00 o
   1   6   2      607.14      613.99     20.15 o
   2   6   2      110.81      122.47     12.54 o
   3   6   2      530.53      545.76     19.39 o
   4   6   2     1401.71     1270.67     27.45 o
   5   6   2      133.97      153.10     19.13 o
   6   6   2      299.42      328.09     21.57 o
   7   6   2        7.34       19.58     15.40 o
   8   6   2      950.22     1006.06     37.52 o
   9   6   2      774.61      849.61     58.12 o
  10   6   2     1218.05     1183.25     39.49 o
  11   6   2      531.24     1129.50    128.36 o
  12   6   2      533.61      541.71     35.12 o
  13   6   2       81.27      104.78     32.24 o
  15   6   2      361.23      405.46     41.47 o
  16   6   2       27.01       19.66     28.34 o
  17   6   2      259.17      234.97     64.47 o
  18   6   2      423.69      432.38     78.82 o
  19   6   2       76.28      132.37     66.10 o
  20   6   2       76.82       55.86     68.97 o
  21   6   2        6.37      -25.00     64.89 o
  22   6   2       37.32      -37.34    104.66 o
   1   7   2     1274.82     1216.42     28.33 o
   2   7   2     2091.97     1941.52     36.19 o
   3   7   2      583.61      529.94     20.59 o
   4   7   2      690.96      659.29     24.37 o
   5   7   2      259.47      253.37     21.52 o
   6   7   2     1736.81     1728.22     72.92 o
   7   7   2     1355.60     1314.91     42.74 o
   8   7   2     1008.51      956.45     36.10 o
   9   7   2      226.90      277.22     35.20 o
  10   7   2     1304.14     1291.89     45.68 o
  12   7   2      843.21      858.14     42.56 o
  13   7   2      804.44     2468.06    195.31 o
  14   7   2      869.13      950.20     45.79 o
  15   7   2       54.75      118.51    124.20 o
  16   7   2      176.28      173.16     37.66 o
  17   7   2      180.85      199.44     38.57 o
  18   7   2      292.25      308.07     43.14 o
  19   7   2       35.63      104.02     94.61 o
  20   7   2      132.08      181.09    108.94 o
  21   7   2       62.04       89.28    100.20 o
   0   8   2     2250.48     2229.72     58.39 o
   1   8   2     1534.13     1462.73     31.90 o
   2   8   2     1987.53     1964.38     37.94 o
   3   8   2      740.18      738.22     29.10 o
   4   8   2      766.72      744.96     24.47 o
   5   8   2     2002.53     1861.52     48.90 o
   6   8   2     1132.15     1079.66     38.47 o
   7   8   2      447.89      513.73     28.68 o
   8   8   2      650.15      628.15     34.72 o
   9   8   2      722.79      728.87     59.27 o
  11   8   2      562.54      699.30     91.19 o
  13   8   2      411.58     1640.04    185.63 o
  14   8   2      154.28      233.80     79.01 o
  15   8   2      307.96      332.82     82.23 o
  16   8   2       17.37      125.17    278.46 o
  17   8   2      235.69      345.08    146.32 o
  18   8   2       72.24      141.09    138.82 o
  19   8   2      243.18      227.59     43.33 o
  20   8   2        3.45      -17.61     87.01 o
   1   9   2     2302.71     2202.83     42.02 o
   2   9   2     1281.22     1248.02     31.32 o
   3   9   2     2688.36     2628.08     59.24 o
   4   9   2      170.25      181.28     16.74 o
   5   9   2      811.80      708.48     34.01 o
   7   9   2      605.59      646.73     33.47 o
   8   9   2      184.95      182.57     24.19 o
   9   9   2      195.67      229.38     26.57 o
  13   9   2       67.98      446.70    139.29 o
  14   9   2      140.43      167.74     81.38 o
  15   9   2      178.77      204.53     63.80 o
  16   9   2       50.25      123.10     95.23 o
  17   9   2      284.11      335.69    111.71 o
  18   9   2       21.11       72.57     37.43 o
  19   9   2      184.04      209.09     45.42 o
  20   9   2       28.00       64.47     40.62 o
   0  10   2      357.29      389.20     31.05 o
   1  10   2      645.17      649.91     26.86 o
   2  10   2      413.50      437.32     22.93 o
   3  10   2      475.68      501.20     24.61 o
   4  10   2     1121.45     1049.80     31.17 o
   5  10   2       44.66       45.12     22.28 o
   6  10   2      478.09      438.90     35.09 o
   7  10   2      118.80      113.72     24.68 o
   8  10   2      138.01      166.84     26.95 o
  10  10   2      660.05      648.42     39.12 o
  12  10   2      298.99      340.31     46.93 o
  13  10   2      241.45      286.14     33.93 o
  15  10   2      107.84      119.88     34.81 o
  16  10   2      229.36      261.69     48.94 o
  17  10   2       65.55      158.16     39.43 o
  18  10   2      155.59      257.34    115.14 o
   1  11   2      320.83      319.10     22.12 o
   2  11   2      411.97      396.35     23.46 o
   3  11   2      800.13      769.37     29.58 o
   4  11   2      399.36      393.66     23.97 o
   5  11   2      515.84      518.49     26.30 o
   8  11   2      431.47      484.53     35.12 o
   9  11   2      288.72      346.63     55.40 o
  10  11   2      626.15      693.84     42.55 o
  11  11   2      131.08      187.77     31.27 o
  12  11   2      601.71      751.58    128.16 o
  13  11   2       80.89       50.86     30.80 o
  14  11   2      156.64      188.68     35.10 o
  15  11   2      218.61      305.50     77.30 o
  16  11   2      233.95      322.79     87.62 o
  17  11   2       28.66      104.84     74.82 o
  18  11   2       77.67       56.70     44.11 o
   0  12   2     1265.80     1200.55     52.17 o
   1  12   2      439.94      399.86     25.20 o
   2  12   2       61.18       82.25     19.36 o
   3  12   2       84.39       79.61     19.08 o
   4  12   2      334.05      293.80     24.82 o
   5  12   2      282.20      312.96     24.41 o
   6  12   2      372.15      374.07     25.55 o
   7  12   2      382.74      349.23     35.66 o
   8  12   2      328.48      344.71     33.51 o
   9  12   2      286.58      301.62     33.81 o
  10  12   2       41.84       71.06     45.90 o
  11  12   2      485.79      437.86     61.37 o
  12  12   2        1.97       57.71     31.55 o
  13  12   2      347.19      368.18     44.26 o
  14  12   2       30.58      401.53    124.24 o
  15  12   2      326.70      359.97     67.38 o
  16  12   2        3.17       61.89     64.96 o
  17  12   2      186.03      267.33     43.11 o
   1  13   2      290.13      298.71     24.87 o
   2  13   2       64.43       61.58     20.22 o
   3  13   2      123.48      154.65     22.84 o
   4  13   2       84.00      122.05     22.27 o
   5  13   2      554.63      523.60     29.09 o
   6  13   2       45.22       22.96     20.52 o
   7  13   2      335.16      342.47     26.86 o
   8  13   2      154.43      187.75     68.36 o
   9  13   2      180.28      225.79     34.00 o
  10  13   2       41.65       59.94     29.56 o
  11  13   2      536.38      547.20     43.53 o
  12  13   2       35.75       48.41     35.04 o
  13  13   2        9.56       14.93     31.91 o
  14  13   2       22.43       63.79     50.07 o
  15  13   2      147.01      121.43     38.10 o
  16  13   2       74.05      108.46     37.21 o
   0  14   2       36.72       26.66     30.58 o
   1  14   2       54.62       73.04     22.00 o
   2  14   2       40.46       46.09     21.92 o
   3  14   2       61.06       67.77     22.23 o
   4  14   2      515.96      495.86     30.00 o
   5  14   2       41.56       52.67     22.83 o
   6  14   2       20.51       24.60     21.36 o
   7  14   2        3.70        9.79     21.52 o
   8  14   2      150.86      139.53     23.00 o
   9  14   2       31.45       60.29     23.06 o
  10  14   2       44.54       45.33     30.70 o
  11  14   2       37.22       23.54     32.36 o
  12  14   2      126.98      122.70     35.72 o
  13  14   2       34.47       91.05     67.23 o
  14  14   2       11.92       23.95     34.27 o
   1  15   2      245.63      257.94     28.47 o
   2  15   2      235.08      260.36     27.31 o
   3  15   2      236.80      244.82     27.52 o
   4  15   2       23.12       25.70     23.46 o
   5  15   2      254.12      278.28     28.55 o
   6  15   2      146.58      142.35     25.50 o
   7  15   2       97.34      101.78     25.63 o
   8  15   2       70.35       57.62     24.54 o
   9  15   2       99.07      109.38     26.24 o
  10  15   2       40.87       50.90     25.60 o
  11  15   2       80.43      109.11     44.07 o
  12  15   2      100.09      118.57     37.59 o
   0  16   2       89.51      104.49     36.73 o
   1  16   2       93.53      105.96     27.17 o
   2  16   2        1.22        8.77     24.23 o
   3  16   2       30.35       42.59     30.31 o
   4  16   2       14.07      -22.59     23.45 o
   5  16   2       90.76       84.56     25.79 o
   6  16   2        7.60       25.18     25.08 o
   7  16   2       61.73       93.03     26.51 o
   8  16   2       70.10       60.76     25.71 o
   9  16   2      117.97       92.77     27.57 o
  10  16   2        7.09      -30.42     31.56 o
   1  17   2       67.68       62.42     27.22 o
   2  17   2       15.52        7.46     26.82 o
   3  17   2      101.48      106.11     28.25 o
   4  17   2       93.64       87.09     27.10 o
   5  17   2       71.94       67.32     27.58 o
   6  17   2       44.76       67.04     27.57 o
  14   0   3      426.49      333.69     85.05 o
  18   0   3       67.66       51.63     81.42 o
  20   0   3      289.95      296.72    115.66 o
  22   0   3      246.16      210.80    126.59 o
   0   1   3     3263.13     3176.85    120.77 o
   1   1   3      209.28      218.85     22.81 o
   2   1   3      184.19      207.07     21.80 o
   3   1   3      308.31      303.26     31.37 o
   4   1   3     1070.20      991.42     45.77 o
   6   1   3      456.52      445.08     28.61 o
   7   1   3      909.83      954.64     40.41 o
   8   1   3     1119.47     1060.32     46.49 o
   9   1   3      248.00      198.03     23.85 o
  10   1   3      454.47      424.10     30.35 o
  11   1   3     1508.04     1234.12     59.12 o
  12   1   3     1290.74     1360.90     60.72 o
  13   1   3     2656.87     2641.44    204.98 o
  14   1   3      399.59      381.00     63.91 o
  17   1   3        0.46       -1.09     52.26 o
  18   1   3      590.85      543.43     84.55 o
  19   1   3      435.55      364.86     78.69 o
  20   1   3       31.34       21.94     63.60 o
  21   1   3      191.24      172.62     79.12 o
  22   1   3       53.58       79.41     76.27 o
   1   2   3    19686.01    20100.93    461.72 o
   2   2   3      271.90      331.51     27.46 o
   3   2   3      451.28      383.35     35.78 o
   4   2   3     1147.69     1128.89     43.41 o
   5   2   3      690.84      743.78     34.62 o
   6   2   3      140.41      180.68     25.70 o
   7   2   3     6528.35     6263.94    217.08 o
   8   2   3      439.09      408.15     34.47 o
   9   2   3      311.24      267.58     28.95 o
  10   2   3      108.21       91.13     27.86 o
  11   2   3      884.98      705.80    138.78 o
  12   2   3      202.82      341.16    111.32 o
  13   2   3      431.17      421.34     88.83 o
  14   2   3      576.37      562.03    100.73 o
  17   2   3      183.65      129.14     61.17 o
  18   2   3       79.00       69.75     60.34 o
  19   2   3      164.13      207.11     71.97 o
  20   2   3        9.09       -8.98     64.32 o
  21   2   3       25.01        4.95    106.78 o
  22   2   3       97.24       63.43    116.00 o
   0   3   3     4808.83     4590.65     91.92 o
   1   3   3      657.55      619.25     18.75 o
   2   3   3      285.49      322.90     15.73 o
   3   3   3     1150.06     1190.34     23.97 o
   4   3   3     1066.09     1153.98     23.98 o
   5   3   3     4429.02     4419.00     57.32 o
   6   3   3     1029.46     1033.32     31.23 o
   7   3   3      265.29      270.95     20.12 o
   8   3   3     1314.27     1310.78     77.94 o
   9   3   3      244.22      293.17     36.48 o
  10   3   3      290.29      277.93     38.44 o
  11   3   3      800.29      787.32     55.75 o
  12   3   3      254.09      267.95     72.20 o
  13   3   3      922.30     1019.62    128.67 o
  14   3   3      128.95      120.84     71.93 o
  15   3   3      235.82      197.57     82.82 o
  17   3   3       58.38       67.66     81.42 o
  18   3   3      401.06      410.83    111.77 o
  19   3   3      242.64      269.43    106.29 o
  20   3   3      282.20      237.45    112.56 o
  21   3   3       66.61       33.00    102.51 o
  22   3   3       14.56      -40.44    101.38 o
   1   4   3     1957.16     2180.46     36.29 o
   2   4   3     1982.07     2139.62     35.39 o
   3   4   3      447.81      494.83     17.68 o
   4   4   3      748.20      703.13     19.32 o
   5   4   3      266.39      257.48     13.34 o
   6   4   3     2522.62     2520.25     40.49 o
   7   4   3       42.76       47.59      8.35 o
   8   4   3      283.38      301.00     22.50 o
   9   4   3       96.05       98.22     18.36 o
  10   4   3        3.39      -21.08     21.08 o
  11   4   3       20.10        4.57     52.54 o
  12   4   3      583.50      547.85    100.62 o
  13   4   3      272.38      228.08     74.05 o
  14   4   3      831.75     2142.80    148.51 o
  16   4   3       99.17      130.40     81.64 o
  17   4   3       67.33       51.90     81.34 o
  18   4   3       38.51       88.41     88.71 o
  19   4   3        7.93       34.21     95.40 o
  20   4   3      261.30      290.18    115.17 o
  21   4   3      143.71      165.75    111.32 o
  22   4   3       14.92       56.92    107.88 o
   0   5   3     6170.10     6439.87    126.11 o
   1   5   3     5359.43     5945.66     82.11 o
   2   5   3     3343.64     3527.06     53.47 o
   3   5   3      167.97      206.36     14.02 o
   4   5   3     1784.95     1893.31     33.61 o
   5   5   3      569.72      591.63     19.20 o
   6   5   3      209.80      243.32     13.68 o
   7   5   3      647.45      607.52     18.50 o
   8   5   3      457.36      487.52     16.53 o
   9   5   3      635.12      645.80     36.08 o
  10   5   3      839.44      874.04     20.82 o
  11   5   3      479.25      498.81     29.93 o
  13   5   3     1616.17     1613.73    161.17 o
  14   5   3       90.40      106.82     69.02 o
  15   5   3      668.83      681.24    128.33 o
  16   5   3      119.34      195.57    102.79 o
  18   5   3      275.45      240.93    106.67 o
  19   5   3      110.49      138.04     96.99 o
  20   5   3       98.61      100.39    109.20 o
  21   5   3      156.50      122.01    108.78 o
   1   6   3      922.10      901.55     24.61 o
   2   6   3      484.58      445.90     19.61 o
   3   6   3     3001.94     2935.85     48.68 o
   4   6   3      360.35      353.21     19.80 o
   5   6   3     1471.06     1436.57     33.16 o
   6   6   3      335.53      358.52     17.58 o
   7   6   3     2661.15     2527.93     43.15 o
   8   6   3     1144.42     1085.75     30.41 o
   9   6   3     1094.96     1068.36     36.58 o
  10   6   3      255.35      254.42     15.56 o
  11   6   3      229.10      225.05     30.27 o
  12   6   3       55.61       48.29     22.59 o
  15   6   3      329.42      495.96    159.72 o
  16   6   3      469.21      812.01    233.39 o
  18   6   3        2.83       20.60     88.41 o
  20   6   3      192.75      164.05    113.74 o
  21   6   3        3.39        0.15     98.35 o
   0   7   3     1955.60     1844.10     52.17 o
   1   7   3       45.41       61.13     12.91 o
   2   7   3      524.48      521.05     21.31 o
   3   7   3       38.38       40.83     13.04 o
   4   7   3      481.32      490.34     20.94 o
   5   7   3      729.23      696.35     23.93 o
   6   7   3      496.58      486.03     20.58 o
   7   7   3       97.43      101.44     14.15 o
   8   7   3      621.54      625.02     22.24 o
   9   7   3       80.54       89.20     14.22 o
  11   7   3        7.97       23.57     23.21 o
  13   7   3      617.82     1841.73    132.67 o
  14   7   3      220.88      221.24     33.35 o
  15   7   3        9.29       35.88     34.94 o
  20   7   3      228.46      225.05    116.27 o
   1   8   3      390.94      417.59     20.50 o
   2   8   3       41.25       34.76     13.88 o
   3   8   3      282.67      290.62     18.53 o
   4   8   3      136.99      140.20     15.95 o
   5   8   3      134.07      128.91     15.78 o
   6   8   3      441.01      447.99     21.51 o
   7   8   3      590.69      571.43     23.63 o
   8   8   3      330.59      361.14     25.10 o
   9   8   3       14.15       -1.24     13.37 o
  10   8   3       32.94       64.72     14.56 o
  12   8   3      132.46      897.22    104.51 o
  13   8   3       29.21       51.03     24.77 o
  14   8   3      484.46      541.96     37.21 o
  16   8   3       38.89       60.40     94.19 o
  17   8   3       41.33       57.53     95.52 o
  18   8   3        6.92       42.83     88.60 o
  19   8   3      143.51      117.52    100.05 o
  20   8   3       29.87       21.47     97.41 o
   0   9   3      478.65      467.51     50.74 o
   1   9   3      618.86      611.66     25.45 o
   2   9   3      350.69      343.27     20.40 o
   3   9   3      108.24      101.64     16.57 o
   4   9   3      361.68      377.37     21.09 o
   5   9   3       98.04       97.54     16.14 o
   6   9   3      854.31      798.75     27.93 o
   7   9   3      900.10      833.61     28.18 o
   8   9   3       37.52       51.07     15.22 o
   9   9   3      837.92      823.67     28.87 o
  10   9   3      350.20      354.21     21.35 o
  11   9   3      173.96      160.49     28.17 o
  12   9   3      437.22      460.95     36.78 o
  13   9   3      674.08      645.45     42.30 o
  14   9   3      233.46     1104.47    137.32 o
  18   9   3       38.71       51.19     39.36 o
  19   9   3       12.15      -19.88     90.23 o
   1  10   3      513.11      518.89     24.93 o
   2  10   3      320.11      314.25     21.33 o
   3  10   3      240.59      224.86     20.22 o
   4  10   3      122.36      128.77     18.50 o
   5  10   3      865.45      822.45     30.00 o
   6  10   3      925.67      943.23     31.63 o
   7  10   3      149.46      144.79     26.92 o
   8  10   3      228.33      232.88     20.46 o
   9  10   3      376.65      364.75     23.30 o
  10  10   3      240.75      252.92     21.35 o
  11  10   3      224.29      215.38     31.39 o
  12  10   3      298.78      307.88     35.63 o
  17  10   3       74.87      100.80     40.77 o
  18  10   3       78.81       30.35     44.75 o
   0  11   3      863.11      838.84     44.37 o
   1  11   3       48.39       67.28     18.64 o
   2  11   3      286.49      250.08     21.85 o
   3  11   3      175.04      143.80     19.91 o
   4  11   3      517.13      482.59     25.91 o
   5  11   3      172.21      179.48     19.98 o
   6  11   3       29.40       52.58     18.53 o
   7  11   3       94.20      106.15     19.56 o
   8  11   3      266.37      270.10     22.49 o
   9  11   3      168.99      178.32     23.76 o
  10  11   3       96.99       84.51     19.88 o
  16  11   3       14.94       65.89     34.39 o
  17  11   3       22.31       83.86     48.05 o
   1  12   3      337.53      340.62     24.70 o
   2  12   3      118.84      135.39     25.75 o
   3  12   3       30.58       23.48     19.42 o
   4  12   3        4.34       -2.04     18.58 o
   5  12   3        8.63       21.20     18.88 o
   6  12   3      104.27      126.92     21.25 o
   7  12   3      604.90      604.58     30.57 o
   8  12   3       23.46       45.04     19.93 o
   9  12   3       92.63       87.53     21.06 o
  15  12   3       51.22      175.01     93.74 o
  16  12   3       96.15       82.21     35.40 o
   0  13   3     1475.93     1480.37     58.77 o
   1  13   3      113.17      129.45     22.19 o
   2  13   3      134.34      143.76     23.00 o
   3  13   3      263.52      249.79     24.90 o
   4  13   3      132.75      117.13     22.47 o
   5  13   3      141.46      105.91     22.20 o
   6  13   3      120.86      132.76     22.83 o
   7  13   3      104.27      117.44     23.04 o
   8  13   3      279.75      311.22     26.84 o
   9  13   3      384.34      397.71     28.29 o
  14  13   3      163.51      170.54     37.90 o
  15  13   3      279.64      322.94     42.43 o
   1  14   3       12.88       24.11     22.23 o
   2  14   3       75.37      105.46     23.09 o
   3  14   3      371.27      365.75     28.86 o
   4  14   3      111.04       87.78     23.67 o
   5  14   3       85.63       90.30     23.63 o
   6  14   3       98.20      132.38     24.42 o
   7  14   3       45.94       42.17     23.13 o
   8  14   3       68.86       69.78     23.94 o
   9  14   3      118.98      126.35     34.35 o
  10  14   3      178.47      198.59     35.83 o
  11  14   3       94.96      112.92     35.31 o
  12  14   3      256.83      279.23     39.85 o
  13  14   3       15.00       35.27     33.92 o
   0  15   3      152.27      109.39     35.35 o
   1  15   3       47.48       52.88     24.33 o
   2  15   3      163.62      176.22     26.25 o
   3  15   3        6.92       28.04     22.90 o
   4  15   3      130.43      136.35     25.64 o
   5  15   3      263.68      282.37     28.82 o
   6  15   3       12.65        0.41     23.83 o
   7  15   3       15.31       17.49     23.89 o
   8  15   3       90.21       83.80     26.19 o
   9  15   3       15.39       24.32     32.54 o
  10  15   3      124.84      132.35     35.88 o
  11  15   3       47.19       28.98     34.32 o
   1  16   3      115.53       94.63     25.87 o
   2  16   3       61.58       77.68     26.59 o
   3  16   3       59.66       75.65     26.79 o
   4  16   3       88.29       77.77     26.69 o
   5  16   3       18.93       -1.80     24.38 o
   6  16   3       74.11       79.47     26.83 o
   7  16   3      229.34      224.78     30.17 o
   8  16   3       59.26       36.05     35.83 o
   0  17   3      315.92      300.04     45.74 o
   1  17   3       14.82       51.99     26.95 o
   2  17   3       69.83       70.63     28.74 o
   3  17   3      112.87      105.06     28.94 o
   1   1   4      354.53      336.71     42.45 o
   2   1   4     1827.12     1844.83     77.71 o
   3   1   4     2918.69     2844.19    105.12 o
   4   1   4      194.84      244.03     28.54 o
   5   1   4     1699.87     1706.07     67.96 o
   6   1   4      389.39      423.38     30.47 o
   7   1   4      690.64      689.29     35.83 o
   8   1   4     1360.39     1304.39     48.91 o
   0   2   4      239.47      274.00     37.69 o
   1   2   4      463.86      414.78     32.65 o
   2   2   4      230.18      233.53     25.80 o
   3   2   4      788.36      821.31     39.42 o
   4   2   4      444.03      496.23     32.99 o
   5   2   4     1811.20     1695.49     72.04 o
   6   2   4      389.18      371.22     34.17 o
   7   2   4      279.28      270.18     29.14 o
   8   2   4        3.16        5.10     18.60 o
   9   2   4     5177.88     4734.98    166.99 o
  10   2   4       75.23       59.53     19.66 o
  11   2   4      485.23      478.53     30.96 o
   1   3   4      564.75      568.30     36.14 o
   2   3   4      832.25      810.47     41.99 o
   3   3   4     1513.18     1436.84     54.03 o
   4   3   4      299.56      331.21     29.65 o
   5   3   4      648.41      599.38     36.87 o
   6   3   4       74.50       54.80     22.53 o
   7   3   4      756.84      662.84     47.70 o
   8   3   4      884.90      888.53     50.35 o
  10   3   4     1734.29     1685.81     72.61 o
  11   3   4     1083.42      974.60     54.96 o
  12   3   4      133.08      111.77     27.90 o
   0   4   4     3040.24     3132.16     71.18 o
   1   4   4     1582.53     1709.09     33.59 o
   2   4   4      784.55      779.35     22.38 o
   3   4   4      425.69      434.85     18.50 o
   4   4   4     4550.67     4415.29     82.99 o
   5   4   4      229.88      272.01     21.89 o
   6   4   4      845.27      856.81     33.01 o
   7   4   4       40.91       48.00     24.52 o
   8   4   4      584.96      545.79     40.73 o
   9   4   4       32.29       55.60     29.94 o
  10   4   4     2033.79     1861.28     85.88 o
  11   4   4        2.38       -3.67     28.65 o
  12   4   4     1017.80      885.28     60.40 o
   1   5   4      340.35      350.44     17.85 o
   2   5   4      698.24      674.38     22.65 o
   3   5   4     1543.04     1532.84     31.75 o
   4   5   4      310.07      282.27     15.84 o
   5   5   4      337.66      343.31     17.44 o
   6   5   4      421.88      413.23     17.63 o
   7   5   4      640.41      617.62     19.07 o
   8   5   4      362.13      359.05     26.81 o
   9   5   4       83.97       73.51     21.29 o
  10   5   4      990.71     1031.74     54.63 o
  11   5   4       96.78      121.30     37.76 o
  13   5   4      170.79      155.24     38.93 o
   0   6   4      211.59      218.80     23.25 o
   1   6   4      955.41      875.32     25.95 o
   2   6   4      585.33      575.79     22.71 o
   3   6   4     1857.54     1839.99     36.68 o
   4   6   4       61.13       63.44     13.88 o
   5   6   4       89.83      115.22     14.59 o
   6   6   4      249.22      263.34     21.19 o
   7   6   4      103.07      117.18     13.13 o
   8   6   4      236.04      240.35     14.43 o
   9   6   4      540.25      535.17     32.12 o
  10   6   4       97.28      116.69     23.15 o
  12   6   4       13.15       -0.60     23.54 o
  13   6   4      260.73      230.38     45.17 o
  14   6   4      138.21      159.13     47.10 o
   1   7   4     1603.74     1658.75     36.53 o
   2   7   4     1885.74     1863.80     38.70 o
   3   7   4      905.59      872.06     27.25 o
   4   7   4      252.71      237.54     17.77 o
   5   7   4      354.06      384.01     20.21 o
   6   7   4       33.10       12.05     13.20 o
   7   7   4       28.85       38.12     13.18 o
   8   7   4      204.56      224.68     15.83 o
   9   7   4      178.42      191.31     26.30 o
  10   7   4      505.78      505.18     34.54 o
  11   7   4      173.61      138.52     25.36 o
  12   7   4      664.71      668.18     39.31 o
  13   7   4       89.69       91.43     27.26 o
  14   7   4      103.55      103.27     47.51 o
   0   8   4      285.83      307.72     28.64 o
   1   8   4       75.51       78.49     16.10 o
   2   8   4     3064.54     2970.03     51.66 o
   3   8   4       93.70       99.05     16.34 o
   4   8   4      483.56      471.21     23.81 o
   5   8   4      113.48      130.20     16.83 o
   6   8   4      101.02      113.01     16.36 o
   7   8   4       78.54       63.63     15.20 o
   8   8   4      217.64      211.97     17.80 o
   9   8   4      405.96      454.28     33.28 o
  10   8   4      159.18      161.82     27.46 o
  11   8   4      402.91      369.66     32.87 o
  12   8   4      494.08      453.22     35.26 o
  13   8   4      368.34      357.47     34.78 o
  14   8   4       94.10       65.79     28.92 o
   1   9   4      764.83      700.48     36.41 o
   2   9   4      102.69      116.03     17.40 o
   3   9   4      334.12      339.56     22.04 o
   4   9   4       55.03       50.51     16.74 o
   5   9   4      156.56      145.27     18.53 o
   6   9   4       54.50       68.00     16.85 o
   7   9   4      142.14      142.85     17.51 o
   8   9   4        8.17       -4.99     15.03 o
   9   9   4        4.33       15.24     23.06 o
  10   9   4       32.73       25.05     26.07 o
  11   9   4       93.28       79.82     28.46 o
  12   9   4      109.27       81.99     28.58 o
  13   9   4      259.92      251.92     33.04 o
  14   9   4       24.60        6.69     29.50 o
   0  10   4      833.20      765.92     42.45 o
   1  10   4       42.90       52.84     18.28 o
   2  10   4        3.40       22.74     17.27 o
   3  10   4        5.97        6.17     17.00 o
   4  10   4      156.70      187.53     20.37 o
   5  10   4      168.33      163.38     19.98 o
   6  10   4      310.38      274.64     21.56 o
   7  10   4       48.81       65.80     17.55 o
   8  10   4       65.11       51.90     17.27 o
   9  10   4       50.60       63.10     27.91 o
  10  10   4        8.00       -1.49     26.11 o
  11  10   4      213.58      206.36     32.19 o
  12  10   4       21.06      -11.97     27.35 o
  13  10   4      106.47      138.84     32.69 o
   1  11   4      129.21      155.99     21.88 o
   2  11   4        0.78        9.73     18.41 o
   3  11   4      675.56      675.16     30.89 o
   4  11   4       67.95       53.81     19.66 o
   5  11   4      189.92      191.78     21.80 o
   6  11   4      251.50      214.31     22.34 o
   7  11   4       86.07       91.28     19.76 o
   8  11   4       74.93       70.55     28.70 o
   9  11   4      183.69      162.82     31.76 o
  10  11   4      284.90      263.74     34.40 o
  11  11   4       90.38       77.94     30.60 o
  12  11   4      229.50      220.59     34.23 o
   0  12   4      137.98      162.10     31.25 o
   1  12   4       32.10       10.33     19.95 o
   2  12   4      172.26      191.11     23.29 o
   3  12   4      159.84      172.99     22.77 o
   4  12   4      142.99      169.18     23.26 o
   5  12   4       60.23       42.87     20.91 o
   6  12   4      486.33      467.83     28.15 o
   7  12   4      132.04      107.23     21.65 o
   8  12   4        0.03      -13.85     27.62 o
   9  12   4      308.57      283.08     42.37 o
  10  12   4      158.88      157.79     33.17 o
  15  12   4      192.57      166.40     37.57 o
   1  13   4       31.64        6.61     20.67 o
   2  13   4        8.47       -9.57     20.73 o
   3  13   4      107.72      155.68     23.37 o
   4  13   4       30.34       42.83     22.07 o
   5  13   4      326.54      336.98     27.66 o
   6  13   4        7.62        0.96     20.98 o
   7  13   4      140.26      110.25     24.37 o
   8  13   4      239.79      182.60     33.92 o
   0  14   4       91.52      118.30     35.90 o
   1  14   4       12.36        5.63     23.15 o
   2  14   4       38.19       34.17     23.20 o
   3  14   4       14.08       27.64     23.82 o
   4  14   4      380.85      368.64     29.83 o
   5  14   4       91.30       85.12     24.80 o
   6  14   4        4.80       14.16     23.94 o
   7  14   4        0.54       25.71     31.31 o
   8  14   4      153.90      157.54     36.16 o
   9  14   4       16.03       19.84     32.33 o
  10  14   4       34.53       42.56     33.70 o
  11  14   4       42.42       57.94     34.57 o
   1  15   4       22.96       40.97     25.44 o
   2  15   4       21.49       39.60     30.02 o
   3  15   4      291.01      320.95     29.47 o
   4  15   4        1.99       20.13     24.83 o
   5  15   4      176.57      219.47     28.74 o
   6  15   4       25.80       19.40     33.11 o
   7  15   4       78.87       82.37     34.83 o
   8  15   4       39.77        4.44     33.13 o
   9  15   4       20.62       19.35     36.24 o
   0  16   4      172.63      174.64     40.32 o
   1  16   4       47.11       72.17     26.22 o
   2  16   4       19.85       -5.97     25.43 o
   3  16   4       32.56       22.81     25.66 o
   4  16   4       39.31       23.12     26.32 o
   5  16   4        2.48       -6.72     26.00 o
   1   2   5     3243.50     3245.46     94.66 o
   2   2   5       40.40       21.70     28.69 o
   3   2   5      764.54      755.21     53.71 o
   4   2   5      272.04      279.71     36.93 o
   5   2   5      305.54      313.54     38.25 o
   6   2   5      114.29       95.71     26.31 o
   7   2   5     1076.73     1006.99     53.30 o
   8   2   5      375.23      332.82     32.02 o
   0   3   5     1747.31     1647.83     88.49 o
   1   3   5       54.88       41.95     24.26 o
   2   3   5      960.88      977.49     48.22 o
   3   3   5       47.20       58.52     24.93 o
   4   3   5      397.23      421.42     44.36 o
   5   3   5      431.63      350.88     45.85 o
   6   3   5      491.21      478.15     45.13 o
   7   3   5      186.07      229.40     33.22 o
   8   3   5      256.34      261.00     32.88 o
   9   3   5      534.31      503.02     39.58 o
   1   4   5     1139.59     1088.05     52.99 o
   2   4   5      485.19      421.72     39.73 o
   3   4   5     2089.77     2151.98     75.90 o
   4   4   5      160.23      124.92     30.11 o
   5   4   5      328.65      332.03     34.95 o
   6   4   5      816.63      828.44     47.50 o
   7   4   5      107.09      138.77     28.94 o
   8   4   5      270.15      282.92     38.29 o
   9   4   5      356.28      364.57     43.43 o
  10   4   5      166.72      155.92     31.52 o
   0   5   5     2864.84     2825.74    128.06 o
   1   5   5     1531.40     1496.82     64.35 o
   2   5   5       41.71       26.00     28.50 o
   3   5   5       57.01       84.12     29.66 o
   4   5   5       86.61       91.19     30.36 o
   5   5   5      574.39      568.97     44.19 o
   6   5   5      584.02      595.50     44.50 o
   7   5   5      499.86      491.77     41.59 o
   8   5   5      369.57      405.79     41.22 o
   9   5   5      200.22      185.02     39.35 o
  10   5   5      194.21      196.40     37.99 o
   1   6   5      872.25      881.06     29.04 o
   2   6   5     1031.60     1039.88     48.98 o
   3   6   5      305.86      300.51     19.52 o
   4   6   5      724.84      692.54     25.36 o
   5   6   5      451.46      456.13     51.73 o
   6   6   5      519.10      591.20     34.63 o
   7   6   5     1060.74     1002.65     42.38 o
   9   6   5      262.97      303.07     38.03 o
  10   6   5      138.96      150.07     34.38 o
  11   6   5      104.69      117.18     39.31 o
   0   7   5     2929.71     2915.06     72.92 o
   1   7   5     1032.23     1028.34     30.78 o
   2   7   5     2522.04     2385.61     46.35 o
   3   7   5        9.24        9.83     15.72 o
   4   7   5      467.68      510.01     24.43 o
   5   7   5       24.94       39.85     14.68 o
   6   7   5      352.79      348.60     20.02 o
   7   7   5      127.76      131.15     26.39 o
   8   7   5      456.69      464.61     33.54 o
   9   7   5      247.29      253.34     29.36 o
  10   7   5      153.33      179.97     38.82 o
  11   7   5       59.83       28.52     33.92 o
   1   8   5      208.36      200.94     20.43 o
   2   8   5      144.23      140.61     19.25 o
   3   8   5      211.06      228.18     19.96 o
   4   8   5       67.53       62.61     16.96 o
   5   8   5      594.25      602.85     25.94 o
   6   8   5      432.53      435.64     23.51 o
   7   8   5      330.80      338.67     31.65 o
   8   8   5      486.21      507.29     35.95 o
   9   8   5      110.94      129.70     32.85 o
  10   8   5       43.02       42.56     25.47 o
  11   8   5      931.78      961.05     48.82 o
  12   8   5      138.95      154.01     44.37 o
   0   9   5       51.72       60.99     51.88 o
   1   9   5      173.32      217.55     21.83 o
   2   9   5      139.42      156.45     23.46 o
   3   9   5       86.26       57.45     18.78 o
   4   9   5      170.81      146.63     20.02 o
   5   9   5      692.02      783.39     30.73 o
   6   9   5      417.31      406.87     30.64 o
   7   9   5      321.76      284.76     31.47 o
   8   9   5      344.86      393.10     34.81 o
   9   9   5      772.15      793.77     45.59 o
  10   9   5       55.77       83.88     30.01 o
  11   9   5      126.05       82.26     30.22 o
  12   9   5       34.12       14.72     26.39 o
  13   9   5      383.15      371.82     58.80 o
   1  10   5      482.09      506.53     32.20 o
   2  10   5      332.67      370.98     25.24 o
   3  10   5        6.16       -3.31     18.51 o
   4  10   5       51.71       63.48     19.65 o
   5  10   5       45.51       48.31     18.90 o
   6  10   5      653.64      728.96     43.49 o
   7  10   5      528.84      523.51     44.18 o
   8  10   5       57.58       75.41     28.98 o
   9  10   5      149.98      131.94     30.56 o
  10  10   5      153.17      135.33     32.36 o
  11  10   5       20.48        7.85     29.80 o
  12  10   5      208.86      182.32     35.64 o
   0  11   5      817.87      801.10     48.29 o
   1  11   5      137.80      147.10     23.49 o
   2  11   5      133.92      118.40     22.96 o
   3  11   5      234.34      269.90     25.34 o
   4  11   5      307.29      333.01     26.23 o
   5  11   5        3.74        1.11     19.60 o
   6  11   5      262.95      231.74     33.73 o
   7  11   5       27.17       35.23     29.62 o
   8  11   5      356.60      368.29     38.01 o
   9  11   5       91.39       89.57     31.72 o
  10  11   5      172.14      154.32     34.32 o
  11  11   5       37.69       43.91     31.53 o
  13  11   5       23.36        8.63     37.30 o
   1  12   5      120.63      133.03     23.40 o
   2  12   5       85.43      124.67     23.80 o
   3  12   5      510.07      569.82     31.35 o
   4  12   5        7.85       16.91     21.67 o
   5  12   5      236.32      241.13     25.25 o
   6  12   5       38.58       23.16     29.59 o
   7  12   5      112.17      109.72     32.69 o
   8  12   5      100.54      146.45     34.14 o
   9  12   5       64.59      103.66     33.56 o
  10  12   5        7.16       10.04     31.42 o
  11  12   5      198.45      183.78     37.48 o
  12  12   5        9.92        1.14     33.52 o
  13  12   5       24.41       40.88     40.19 o
   0  13   5      237.99      311.85     41.57 o
   1  13   5       74.41      104.39     23.83 o
   2  13   5       80.44       66.36     24.11 o
   3  13   5       36.23       63.15     26.81 o
   4  13   5       47.16       49.76     24.72 o
   5  13   5      177.73      224.70     35.78 o
   6  13   5       84.36      100.17     32.70 o
   7  13   5       44.24       28.68     32.37 o
   8  13   5      109.41       84.72     34.26 o
   9  13   5       98.70       99.97     34.95 o
  10  13   5       42.89       12.69     34.20 o
  11  13   5       30.82       60.02     35.90 o
   1  14   5       53.89       70.77     26.63 o
   2  14   5       18.61        8.24     25.16 o
   3  14   5       12.69        4.37     25.23 o
   4  14   5       38.77       24.04     25.29 o
   5  14   5        1.60        8.25     33.32 o
   6  14   5      111.27      133.57     42.86 o
   7  14   5      179.83      210.91     38.16 o
   8  14   5      121.12      134.01     58.71 o
   0  15   5      227.23      252.08     43.92 o
   1  15   5        6.54       25.11     25.54 o
   2  15   5      111.92      120.02     37.76 o
   3  15   5        0.38      -15.81     26.37 o
   4  15   5       76.78       74.75     36.90 o
   5  15   5       46.06       54.18     36.15 o
   1   3   6      171.14      147.91     46.08 o
   2   3   6      223.76      306.85     49.48 o
   3   3   6      755.04      712.20     62.14 o
   4   3   6       26.62       11.23     33.22 o
   5   3   6      351.26      377.00     44.00 o
   6   3   6      136.42      144.96     34.02 o
   7   3   6      343.89      354.78     41.12 o
   0   4   6      211.44      247.85     52.12 o
   1   4   6      268.03      259.61     37.65 o
   2   4   6      927.74      911.76     55.30 o
   3   4   6      570.56      512.76     52.65 o
   4   4   6      368.41      438.09     65.22 o
   5   4   6      134.19      171.38     39.84 o
   6   4   6      316.68      323.59     45.02 o
   7   4   6       13.28       21.89     30.54 o
   1   5   6      408.18      490.69     45.64 o
   2   5   6      198.00      263.54     38.59 o
   3   5   6      266.41      271.78     38.77 o
   4   5   6      284.27      347.64     62.86 o
   5   5   6      289.54      340.23     40.86 o
   6   5   6       60.62       53.97     30.98 o
   7   5   6      944.94      843.55     66.45 o
   8   5   6       48.00       42.90     34.66 o
   0   6   6      145.51      201.20     54.47 o
   1   6   6       16.82        7.96     33.92 o
   2   6   6      797.31      742.64     57.33 o
   3   6   6       20.71       29.18     34.06 o
   4   6   6      317.27      356.48     43.51 o
   5   6   6      148.68      185.93     38.72 o
   6   6   6       60.72       75.91     35.46 o
   7   6   6      323.95      339.77     41.80 o
   8   6   6      568.05      540.84     49.75 o
   1   7   6      104.56       87.26     38.98 o
   2   7   6      394.80      442.61     49.38 o
   3   7   6      692.37      672.57     58.65 o
   4   7   6      161.13      191.12     41.63 o
   5   7   6      281.80      276.67     46.08 o
   6   7   6      302.95      387.73     48.15 o
   7   7   6       16.53       13.86     35.02 o
   8   7   6      194.62      240.85     43.46 o
   9   7   6      199.13      182.22     42.37 o
   0   8   6      294.62      276.72     33.93 o
   1   8   6      579.45      590.78     29.60 o
   2   8   6       63.57       85.37     20.65 o
   3   8   6      236.40      251.66     22.29 o
   4   8   6      536.17      608.85     39.71 o
   5   8   6      343.46      350.66     44.90 o
   6   8   6      274.96      291.21     49.09 o
   7   8   6      282.94      251.83     46.94 o
   8   8   6        9.50       -6.54     37.57 o
   9   8   6      250.60      352.26     48.73 o
  10   8   6      197.52      305.37     83.53 o
  11   8   6       20.87      -34.81     67.28 o
   1   9   6      820.21      883.55     35.41 o
   2   9   6      291.05      296.33     24.57 o
   3   9   6      529.68      575.24     30.53 o
   4   9   6       28.65       21.80     28.30 o
   5   9   6      290.63      331.67     35.05 o
   6   9   6      169.98      165.96     31.74 o
   7   9   6      132.41      207.82     34.05 o
   8   9   6        0.38      -14.42     28.52 o
   9   9   6       88.05      108.00     45.60 o
  10   9   6       14.60      -14.63     68.04 o
  11   9   6       81.35      110.98     80.36 o
  12   9   6       68.63      105.53     79.79 o
   0  10   6     1412.66     1388.71     81.64 o
   1  10   6      116.52      120.51     23.45 o
   2  10   6      218.30      238.05     25.16 o
   3  10   6      223.89      248.81     24.94 o
   4  10   6      125.12      130.39     32.66 o
   5  10   6       87.91      102.20     31.04 o
   6  10   6      508.75      529.74     41.39 o
   7  10   6        3.77        9.99     30.34 o
   8  10   6      172.69      194.43     35.68 o
   9  10   6      333.19      336.51     38.86 o
  10  10   6        9.59      -21.69     35.78 o
  11  10   6       24.56       28.05     80.21 o
  12  10   6       24.44      -21.70     74.12 o
  13  10   6      212.79      321.97     93.74 o
   1  11   6      198.16      247.19     26.71 o
   2  11   6      234.65      229.11     26.98 o
   3  11   6       82.93       80.28     23.71 o
   4  11   6       20.75        1.22     29.41 o
   5  11   6       29.38       34.12     32.50 o
   6  11   6      308.75      303.06     37.96 o
   7  11   6       99.62       94.99     33.68 o
   8  11   6      301.35      340.60     40.19 o
   9  11   6       32.81       15.54     33.60 o
  10  11   6      120.61      194.38     44.56 o
  11  11   6      179.32      162.17     44.10 o
   0  12   6       22.46       56.72     61.54 o
   1  12   6       66.92       72.86     25.57 o
   2  12   6       35.66       36.13     24.45 o
   3  12   6      124.26      146.36     35.40 o
   4  12   6      333.63      350.39     38.89 o
   5  12   6      164.09      167.30     37.02 o
   6  12   6       24.00       12.50     32.54 o
   7  12   6       46.11       32.11     33.46 o
   8  12   6       24.65        8.63     34.45 o
   9  12   6      100.71      116.14     47.43 o
  10  12   6       92.92      119.26     38.78 o
   1  13   6      123.48      130.74     27.33 o
   2  13   6       58.32       56.82     25.35 o
   3  13   6      191.35      206.69     37.11 o
   4  13   6       57.21       43.50     34.82 o
   5  13   6       79.06       76.07     34.97 o
   6  13   6       41.80       38.25     34.50 o
   7  13   6       53.55       55.57     35.74 o
   0  14   6      411.55      399.78     47.40 o
   1  14   6       29.60       28.11     27.07 o
   2  14   6       72.75       75.11     36.10 o
   3  14   6       27.89      -19.79     34.54 o
   2   4   7      982.34      995.99     85.31 o
   3   4   7        4.60        2.76     39.42 o
   4   4   7       10.91       12.32     40.18 o
   5   4   7      273.76      270.07     46.76 o
   0   5   7      477.62      465.56     71.02 o
   1   5   7      259.42      268.68     43.97 o
   2   5   7      498.18      530.58     60.46 o
   3   5   7      431.59      442.43     61.61 o
   4   5   7      354.58      428.90     59.38 o
   5   5   7       64.13       76.66     41.69 o
   1   6   7      416.94      415.49     51.86 o
   2   6   7        2.38       11.80     37.20 o
   3   6   7       65.74       94.67     40.70 o
   4   6   7        2.03       18.49     36.98 o
   5   6   7      115.16      114.07     39.41 o
   0   7   7      506.51      560.33     83.31 o
   2   7   7      249.75      271.34     48.59 o
   3   7   7        6.24      -21.06     39.88 o
   4   7   7      190.43      214.48     47.04 o
   5   7   7       90.75      134.63     44.38 o
   6   7   7      182.54      177.82     43.71 o
   7   7   7       23.51        4.88     67.43 o
   1   8   7      194.05      175.22     48.65 o
   2   8   7       34.52       23.85     43.44 o
   3   8   7       60.33       55.15     46.01 o
   4   8   7      196.80      137.36     48.66 o
   5   8   7      126.49      177.32     48.86 o
   6   8   7       10.52        7.67     41.24 o
   7   8   7      107.02      151.57     79.98 o
   8   8   7       46.03       47.25     73.22 o
   0   9   7        4.61       62.93     70.61 o
   1   9   7      217.07      204.34     52.81 o
   2   9   7      229.70      192.39     53.35 o
   3   9   7      292.59      292.40     53.95 o
   4   9   7       14.43      -12.91     45.45 o
   5   9   7       86.50       66.75     49.48 o
   6   9   7      149.17      125.00     83.80 o
   7   9   7        5.72      -25.36     73.48 o
   8   9   7       74.97      190.32     84.48 o
   9   9   7      143.80      224.67     88.94 o
   1  10   7       69.13       82.03     54.07 o
   2  10   7      159.48      140.51     55.58 o
   3  10   7       87.79       79.65     53.21 o
   4  10   7       47.00       72.07     50.06 o
   5  10   7       20.98       39.97     49.79 o
   6  10   7        5.34      -17.83     56.57 o
   7  10   7        9.99        0.49     77.49 o
   8  10   7       30.22       29.37     84.48 o
   9  10   7      137.78      213.71     92.53 o
   0  11   7       98.67       96.22     37.02 o
   1  11   7       81.74       15.92     32.90 o
   2  11   7      124.86      125.75     34.33 o
   3  11   7       21.42        8.19     34.55 o
   4  11   7       88.70      136.28     57.45 o
   5  11   7        0.57       35.37     54.80 o
   6  11   7       98.48      100.03     56.79 o
   7  11   7        3.44       33.78     54.21 o
   1  12   7       45.83       62.44     35.05 o
   2  12   7       18.82       30.71     35.04 o
   3  12   7      326.29      335.76     42.54 o
   4  12   7        3.07      -27.93     32.38 o
   3   6   8      177.30      194.44     62.44 o
   0   8   8      124.93      125.57     73.44 o
   1   8   8       28.47       45.89     49.61 o
   2   8   8        0.54       41.56     49.14 o
   3   8   8       36.22       22.82     47.95 o
   4   8   8       36.59      126.25     83.84 o
   5   8   8       68.89      118.54     80.21 o
   1   9   8       55.33       79.48     54.49 o
   2   9   8      103.13      109.68     53.16 o
   3   9   8      292.94      332.36     62.70 o
   4   9   8       32.66       84.29     79.57 o
   5   9   8       73.23      124.39     89.20 o
   6   9   8       29.51       41.69     81.87 o
   0  10   8      250.21      257.07     90.26 o
   1  10   8       76.75       33.18     54.90 o
   2  10   8       83.30      104.54     58.69 o
 
